# Supplementary material for: SARS-CoV-2 productively infects human brain microvascular endothelial cells
Source: J Neuroinflammation. 2022 Jun 15;19:149. doi: 10.1186/s12974-022-02514-x (PMC9198209; doi:10.1186/s12974-022-02514-x)
Supplement: Supplementary file 1 — Additional file 1: Table S1. Primers used for qPCR in this study. [file 12974_2022_2514_MOESM1_ESM.xlsx]

## Sheet: Sheet1
SARS-CoV-2 productively infects human brain microvascular endothelial cells
Table S1. Primers used for qPCR in this study
Primers	Nucleotide sequence (5’-3’)	Amplified fragments
P1	CCACCTCAGACCTGATCCCA	LCN2
P2	CCCCTGGAATTGGTTGTCCTG
P3	GTGAAGGCGTCTCAAACAGG	CHI3L1
P4	GAAGCGGTCAAGGGCATCT
P5	GCACTGGAGTACGTGTGTCC	CFB
P6	CCCGTTCTCGAAGTCGTGTG
P7	TCCTGAACCTGAGTAGAGACAC	CSF2
P8	TGCTGCTTGTAGTGGCTGG
P9	CACGGGAGTTCCTGTTAAAGG	PI3
P10	TCTTTCAAGCAGCGGTTAGGG
P11	GGCCAAGCTCCTACTACAATG	CHI3L2
P12	GACTCTGTGATGGGTCCAGC
P13	GCTGCTTGAGCCAACTCCATA	CSF3
P14	GAACGCGGTACGACACCTC
P15	AGGAAGGAACTCATTCCCTTGG	C15orf48
P16	TTTTGAGGTACAGTAGGGTCCA
P17	TGGATGCAGGGCCTTATCG	PDZK1IP1
P18	CGACGGTCAGGATCATGTGT
P19	CATCTCCTTGCGATTCTGTTTTG	PTX3
P20	CCATTCCGAGTGCTCCTGA
P21	GCCATCGTGGCTAAACAGGTA	RPL13A
P22	GTTGGTGTTCATCCGCTTGC
P23	GCGTGAACCGGCATTCTACT	GJB1
P24	TTGGTCATAGCAAACGCTGTT
P25	CAGCCCTGCCGTGATCTTT	CHAT
P26	TGTAGCTGAGTACACCAGAGATG
P27	TGGACCTCAGGGACTATGGAG	LEFTY2
P28	CCGAGGCGATACACTGTCG
P29	GAAGATGCCGTTTCACCTCCT	EXTL1
P30	CGCTGGGTACACGAATACCTT
P31	GTTTCTCAGATCGACCTTGGC	OR2B6
P32	AGGCGTGACACTAGAATAATGGT
P33	GGTCTTTAACGACCCTGAAAAGG	TXNIP
P34	ACACGAGTAACTTCACACACCT
P35	AGATGACCTGGCAAACATCAAC	SERPINF2
P36	CTCTGGGTAAGGCTCGGGT
P37	CCTCTATCTGTGGAAGACTGGT	THSD7A
P38	ACAGCCCTCGTTTGGATGC
P39	AAAGCTATGTACCTACACACCGT	SCARA5
P40	CCGCCGTTTGTGACATGGA
P41	CCGCCGGAAAGCTGAGATT	SRGAP3
P42	GCTGCGGATTTTGGAGGAGA
P43	CCTCTCTCTAATCAGCCCTCTG	TNF
P44	GAGGACCTGGGAGTAGATGAG
P45	AGTGTGAAGGTGAAGTCC	CXCL2
P46	CTTTCTGCCCATTCTTGAG
P47	ATGATGGCTTATTACAGTGGCAA	IL1B
P48	GTCGGAGATTCGTAGCTGGA
P49	TGCTGCTCCTGCTCCTGGTA	CXCL1
P50	TGTGGCTATGACTTCGGTTTGG
P51	ATAGCAGCCACCTTCATT	CCL2
P52	GCTTCTTTGGGACACTTG	CCL2-R
P53	CCTTCGGTCCAGTTGCCTTCT	IL6
P54	GAGGTGAGTGGCTGTCTGTGT	IL6-R
P55	TGCTGTACCAAGAGTTTGCTC	CCL20
P56	CGCACACAGACAACTTTTTCTTT	CCL20-R
P57	TTTTGCCAAGGAGTGCTAAAGA	CXCL8
P58	AACCCTCTGCACCCAGTTTTC	CXCL8-R
P59	TGGCGGCTTATTATGAGGAGC	IL32
P60	CTCGGCACCGTAATCCATCTC	IL32-R
P61	AGAGCTGCGTTGCACTTGTT	CXCL6
P62	GCAGTTTACCAATCGTTTTGGGG	CXCL6-R
P63	CGCCCAAACCGAAGTCATAG	CXCL3
P64	GCTCCCCTTGTTCAGTATCTTTT	CXCL3-R
P65	CCAGCAGTCGTCTTTGTCAC	CCL5
P66	CTCTGGGTTGGCACACACTT	CCL5-R
P67	CCACACTGCTACTCGGCTG	IL17C
P68	CACACGGTATCTCCAGGGTGA	IL17C-R
P69	CGAGCGGACCTACTGTCCTA	IL11
P70	GCCCAGTCAAGTGTCAGGTG	IL11-R
P71	ACGAAGGAAGATCCAAACCCA	IL3RA
P72	GCATAGAATAGTCGGCGTCTTTA
P73	ACTACACCGAGGAAATGGGCT	CXCR4
P74	CCCACAATGCCAGTTAAGAAGA
P75	GTGCAGCCACTATCTATTCTCTG	IL2RG
P76	GTGAAGTGTTAGGTTCTCTGGAG
P77	CCTCCGTCTGTGTGGTTTGAA	IL10RA
P78	CACTGCGGTAAGGTCATAGGA
P79	TAGGGACCTGAGATGCTATCG	IL12RB1
P80	CCCGGAGCTAAGGCAACAC
P81	CGCAGACATCTGGGTCAAGAG	IL15RA
P82	TTGTTCAACACGCACTCCGT
P83	GGGCATTGAAGCGAAGATACA	IL13RA2
P84	GCCCAGGAACTTTGAACTTCTG
P85	ACACTTCTGTGGTGTGTAGTGA	IL1RAP
P86	TGGTGTCTAGTCCCCAGTCAT
P87	GCGCTCGTGTTTCTGGACA	TNFRSF11B
P88	AGTATAGACACTCGTCACTGGTG
P89	ACTGAAACGGAATGCCTTCCT	CD40
P90	CCTCACTCGTACAGTGCCA
P91	AGATCGCTCCTCCATGTACCA	TNFRSF11A
P92	GCCTTGCCTGTATCACAAACTTT
P93	GTTCCATGTCAACCATGTTCCT	RELT
P94	AGGCAGAAGACAGGGACGAT
P95	CTCCTCAGCACCCGAAGATTC	IFNGR2
P96	GCCGTGAACCATTTACTGTCG
P97	TCATGGTGTATATCAGCCTCGT	IFNAR2
P98	AGTTGGTACAATGGAGTGGTTTT
P99	TACCACGACCAGAGACACC	TNFRSF10D
P100	CACCCTGTTCTACACGTCCG
P101	CTAGTTTCCTGGTCTGGAGAAGATG	TNFRSF12A
P102	CCCTCTCCACCAGTCTCCTCTA
P103	ATGGAACAACGGGGACAGAAC	TNFRSF10B
P104	CTGCTGGGGAGCTAGGTCT
P105	TCCCACACGGATGACAGTTTC	IL17RE
P106	GAAGAGGCCCCGTTGAAGAC
P107	GTAGCAGCCGCAGTCATAA	ICAM1
P108	GCCTGTTGTAGTCTGTATTTCTTG
P109	GGGAAGATGGTCGTGATCCTT	VCAM1
P110	TCTGGGGTGGTCTCGATTTTA
P111	CTGCCGCTTTGCAGGTGTA	CD44
P112	CATTGTGGGCAAGGTGCTATT
P113	TGTGGAAGAGGATGAAGATGAAGA	TJP1
P114	GGTGGAAGGATGCTGTTGTC
P115	TTAACTTCGCCTGTGGAT	OCLN
P116	TGTGTAGTCTGTCTCATAGTG
P117	CGCCTTCCTGGACCACAACAT	CLDN5
P118	CCAGCACCGAGTCGTACACTT
