# Supplementary material for: SARS-CoV-2 productively infects human brain microvascular endothelial cells
Source: J Neuroinflammation. 2022 Jun 15;19:149. doi: 10.1186/s12974-022-02514-x (PMC9198209; doi:10.1186/s12974-022-02514-x)
Supplement: Supplementary file 2 — Additional file 2: Table S2. Differentially expressed mRNAs (Control vs. Infection). [file 12974_2022_2514_MOESM2_ESM.xlsx]

## Sheet: Sheet1
SARS-CoV-2 productively infects human brain microvascular endothelial cells
Table S2. Differntial expressed mRNAs (Control vs Infection). A total of 917 mRNAs showed significant differential expression in hBMECs, including 610 that were upregulated and 307 downregulated.
Gene Symbol	Ensembl Gene ID	Control-1	Control-2	Control-3	Infection-1	Infection-2	Infection-3	log2(Fold Change)	pvalue	qvalue
PRRC2A	ENSG00000204469	0	0	0	0	0	2.15	21.9758	1.86369e-08	1.52748e-07
PTDSS2	ENSG00000174915	0	0	0	0	2.55	0	21.3071	5.00605e-08	3.87744e-07
SAA2	ENSG00000134339	0	0	0	9.55	12.58	14.92	10.0784	3.79315e-17	6.56867e-16
SAA1	ENSG00000173432	0.09	0.07	0.09	59.97	54.34	54.37	9.93267	5.98505e-17	1.0215e-15
LCN2	ENSG00000148346	0.27	0.08	0	100.47	89.06	98.78	9.82644	1.48866e-51	8.29488e-50
SULT1A4	ENSG00000213648	0	0	0.01	5.08	0	6.88	9.47817	0.0152808	0.0420899
SFT2D3	ENSG00000173349	0	0	0	0.43	1.03	0.92	8.88225	5.53365e-13	7.05484e-12
CHI3L1	ENSG00000133048	0.02	0.03	0.07	16.08	16.03	18.54	8.85378	1.1995e-41	5.21206e-40
CFB	ENSG00000243649	0.09	0.01	0	10.24	9.22	10.26	8.43293	6.2161e-12	7.35106e-11
CCL20	ENSG00000115009	0.4	0.37	0.44	118.05	117.62	109.63	8.27504	4.64287e-125	7.8535e-123
CSF2	ENSG00000164400	0	0	0.14	13.16	12.95	13.86	8.20198	3.00915e-15	4.56797e-14
PI3	ENSG00000124102	0	0	0	5.27	8.07	7.86	8.08911	8.07186e-11	8.64451e-10
TNF	ENSG00000232810	0.01	0	0	1.09	1.01	1.22	8.0206	1.10548e-10	1.16546e-09
CHI3L2	ENSG00000064886	0	0	0	1.27	1	1.08	7.83603	3.94023e-10	3.88386e-09
CSF3	ENSG00000108342	0	0.06	0.03	5.91	5.5	5.89	7.77649	7.92617e-20	1.58733e-18
C15orf48	ENSG00000166920	1.51	2.31	2.34	305.46	287.31	285.83	7.25065	0	0
SAA2-SAA4	ENSG00000255071	0	0	0	1.96	1.15	1.9	7.18958	3.04757e-08	2.43716e-07
PDZK1IP1	ENSG00000162366	0.39	0.37	0.31	46.3	47.9	46.81	7.16836	2.26048e-81	2.17385e-79
PTX3	ENSG00000163661	0.04	0.02	0	2.33	2.67	2.25	6.917	1.7961e-15	2.76869e-14
CXCL2	ENSG00000081041	0.29	0.38	0.45	37.67	34.95	38.52	6.75494	8.14994e-113	1.1877e-110
IL1B	ENSG00000125538	0.08	0.03	0.05	5.48	4.99	5.92	6.69531	3.73572e-27	1.08051e-25
CXCL8	ENSG00000169429	0.9	0.45	0.51	61.73	56.88	56.36	6.66973	3.52984e-292	1.71469e-289
LTB	ENSG00000227507	0.07	0.05	0.04	2.02	2.02	1.98	6.54273	2.3984e-07	1.69924e-06
IL3RA	ENSG00000185291	0	0.02	0.01	0.39	0.42	0.42	6.47411	1.85547e-06	1.14393e-05
CA9	ENSG00000107159	0	0	0	0.51	0.35	0.37	6.44074	2.39203e-06	1.44876e-05
CXCL1	ENSG00000163739	3.16	2.68	2.18	204.76	198.39	204.18	6.36576	0	0
SMG1	ENSG00000157106	0	0	0	6.32	6.76	2.96	6.2276	9.17735e-06	5.04395e-05
ATF6B	ENSG00000213676	0.12	0	0	4.62	1.44	1.96	6.22003	0.000252727	0.0010654
CCL2	ENSG00000108691	0.48	0.73	0.23	30.4	32.28	32.58	6.20682	2.95805e-61	2.03783e-59
G0S2	ENSG00000123689	0	0	0	0.6	0.9	0.77	6.17151	1.04453e-05	5.69127e-05
SLPI	ENSG00000124107	0.75	1	0.73	55.13	48.34	53.75	6.14015	2.73699e-66	2.05763e-64
MUC2	ENSG00000198788	0	0	0	0.06	0.02	0.07	6.05623	2.93161e-05	0.000148224
IL6	ENSG00000136244	0.54	0.35	0.42	27.77	23.55	24.58	5.98997	1.09381e-101	1.43904e-99
VNN1	ENSG00000112299	0.01	0	0	0.17	0.2	0.2	5.90999	6.74539e-06	3.78081e-05
IL32	ENSG00000008517	0.48	1.16	0.5	35.24	37.23	32.68	5.8724	7.13746e-92	8.34686e-90
BCL2A1	ENSG00000140379	0	0	0	0.66	0.7	0.71	5.7751	7.6635e-05	0.000359903
CYP3A7	ENSG00000160870	0.02	0	0	0.36	0.36	0.31	5.74287	1.51397e-05	8.04098e-05
CXCR4	ENSG00000121966	0.02	0	0.02	0.73	0.71	0.78	5.5881	6.84956e-07	4.52773e-06
MRGPRX3	ENSG00000179826	0	0	0	0.06	0.49	0.13	5.49287	0.000587246	0.0022887
LRRC55	ENSG00000183908	0.02	0.02	0.03	0.9	1.04	0.87	5.45801	8.10871e-27	2.31355e-25
SHH	ENSG00000164690	0.08	0.05	0.1	2.67	2.5	2.62	5.42926	1.59984e-53	9.35464e-52
novel.16627	-	0.3	0.25	0.36	11.38	11.58	12.16	5.41284	2.70171e-165	5.751e-163
LOC102723996	ENSG00000277117	0.48	0.51	0.48	18.13	18.9	19.61	5.40871	5.20824e-277	2.29465e-274
KLK10	ENSG00000129451	0	0	0	0.24	0.18	0.18	5.37844	0.000489551	0.00194843
SERPINA3	ENSG00000196136	0.16	0.06	0.08	3.49	3.1	4.03	5.27998	1.39504e-26	3.95054e-25
TNFSF14	ENSG00000125735	0.07	0.03	0.02	0.94	0.8	0.97	5.27218	3.62165e-22	8.12941e-21
TNFSF18	ENSG00000120337	0	0.09	0.08	1.66	2.52	1.58	5.2661	4.88171e-06	2.80595e-05
CXCL6	ENSG00000124875	0.27	0.37	0.26	10.38	11.07	9.67	5.23708	1.35383e-72	1.17652e-70
MCHR1	ENSG00000128285	0	0	0	0.12	0.07	0.1	5.1565	0.00127492	0.00463241
ICOSLG	ENSG00000160223	0.16	0.15	0.19	5.54	5.08	5.15	5.1504	3.2254e-196	8.98607e-194
IL2RG	ENSG00000147168	0	0	0	0.06	0.24	0.18	5.017	0.00259708	0.00877805
CDH5	ENSG00000179776	0	0	0	0.02	0.08	0.06	5.017	0.00259708	0.00877805
CD69	ENSG00000110848	0	0	0	0.12	0.16	0.13	5.01095	0.00213352	0.00733036
C11orf96	ENSG00000187479	0	0.04	0.1	1.08	1.54	1.67	4.98332	3.04258e-09	2.72796e-08
C2orf72	ENSG00000204128	0	0	0.02	0.22	0.21	0.15	4.96615	2.7933e-05	0.00014195
CLEC4E	ENSG00000166523	0	0	0	0.11	0.1	0.13	4.92327	0.00295262	0.00984465
ZC3H12A	ENSG00000163874	2.74	2.22	2.26	64.18	63.17	70.21	4.88043	0	0
PTGS1	ENSG00000095303	0.09	0.14	0.09	2.23	2.6	2.39	4.677	2.31129e-71	1.9461e-69
ICAM4	ENSG00000105371	0	0.12	0	0.71	1.13	0.76	4.66246	2.88161e-06	1.72215e-05
GJB2	ENSG00000165474	0.07	0.09	0.08	1.63	2.01	1.97	4.66034	3.09546e-24	7.84003e-23
C11orf86	ENSG00000173237	0	0	0.04	0.2	0.42	0.39	4.65887	0.00166215	0.00587709
PTPRD	ENSG00000153707	0	0	0	0.01	0.03	0.02	4.63821	0.00819077	0.0244677
IL10RA	ENSG00000110324	0	0.01	0	0.08	0.05	0.12	4.6338	0.0018116	0.00635334
CDC42EP5	ENSG00000167617	0.03	0.05	0.01	0.29	0.25	0.21	4.62369	0.00820452	0.0244895
C3	ENSG00000125730	8.23	7.68	9.11	185.84	182.69	199.31	4.61795	0	0
CXCL3	ENSG00000163734	0.27	0.3	0.26	5.81	6.04	6.47	4.60794	5.61155e-30	1.81418e-28
SRGN	ENSG00000122862	0	0	0.04	0.3	0.28	0.24	4.60531	0.00184718	0.00646376
LAPTM5	ENSG00000162511	0	0.02	0.02	0.23	0.32	0.23	4.53092	0.000205325	0.000884468
RAC2	ENSG00000128340	0.03	0	0.08	0.69	0.89	1.21	4.5173	2.41693e-07	1.71109e-06
TMEM92	ENSG00000167105	0	0	0	0.12	0.08	0.06	4.50046	0.0121201	0.0343889
CCL5	ENSG00000271503	0	0	0.23	1.79	1.63	1.11	4.46359	0.000458527	0.00183537
MMP7	ENSG00000137673	0	0	0.04	0.42	0.22	0.27	4.4124	0.00375199	0.0121819
MT1X	ENSG00000187193	213.69	167.3	153.52	2957.53	3175.57	3862.46	4.39945	2.46879e-94	2.96021e-92
GBP2	ENSG00000162645	0.27	0.3	0.23	5.19	4.16	5.03	4.28968	4.71087e-104	6.37481e-102
S100A3	ENSG00000188015	0.4	0.55	0.47	8.32	9.28	7.05	4.25898	1.20823e-22	2.79145e-21
VCAM1	ENSG00000162692	0	0	0.02	0.19	0.11	0.13	4.2442	0.000932284	0.00348503
STC1	ENSG00000159167	2.42	2.31	2.18	37.31	38.54	39.64	4.18051	0	0
LBP	ENSG00000129988	0.2	0.1	0.15	2.25	2.47	2.66	4.1553	1.40549e-24	3.62766e-23
EGR3	ENSG00000179388	0.03	0.04	0.07	0.72	0.62	0.71	4.06367	9.36233e-18	1.68282e-16
LHX2	ENSG00000106689	0	0.02	0	0.07	0.12	0.09	4.05449	0.0110225	0.031702
GAL	ENSG00000069482	0.08	0.09	0	0.31	0.92	1.14	3.99663	0.00243091	0.00826371
ADTRP	ENSG00000111863	0	0.05	0	0.27	0.06	0.2	3.96441	0.00321312	0.0106124
ASB2	ENSG00000100628	0.02	0	0.03	0.21	0.28	0.23	3.95817	0.000216547	0.000927326
SYT12	ENSG00000173227	0.32	0.54	0.58	6.21	6.66	7.29	3.9424	1.34267e-118	2.13755e-116
DUSP8	ENSG00000184545	0	0.25	0.04	1.08	1.5	1.32	3.92408	0.00714735	0.0216547
LAMB3	ENSG00000196878	0.28	0.26	0.29	3.91	3.43	3.98	3.87522	1.00384e-85	1.02799e-83
PTGS2	ENSG00000073756	0.01	0.03	0	0.12	0.16	0.16	3.87498	3.53144e-05	0.000176899
SOD2	ENSG00000112096	76.95	81.75	81.52	1397.91	1337.11	1425.63	3.85854	0	0
EBI3	ENSG00000105246	6.42	6.19	6.03	71.78	75.77	82.92	3.71389	5.39819e-301	2.92196e-298
MMP10	ENSG00000166670	0.18	0.16	0.16	1.97	1.7	2.18	3.68071	1.76346e-18	3.298e-17
SIRPB1	ENSG00000101307	0.33	0.32	0.46	4.31	4.32	4.16	3.66441	3.36889e-71	2.82406e-69
novel.17828	-	0.18	0.1	0	0.98	1.37	1.21	3.64645	0.00100227	0.00372534
PDE2A	ENSG00000186642	0.03	0.01	0	0.12	0.13	0.23	3.57645	7.26873e-05	0.000343321
NFKBIA	ENSG00000100906	23.09	20.42	20.26	226.71	224.45	244.35	3.56615	0	0
MT1M	ENSG00000205364	41.99	28.26	26.89	345.46	307.91	323.85	3.49752	1.29519e-121	2.13369e-119
SERPINA1	ENSG00000197249	0.07	0.05	0.09	0.57	0.27	0.8	3.48487	4.9409e-07	3.34185e-06
MMP1	ENSG00000196611	0.4	0.43	0.25	4.02	3.15	3.54	3.46782	2.14387e-34	7.9795e-33
GBP1	ENSG00000117228	0.05	0.04	0.09	0.82	0.52	0.52	3.45312	1.87639e-10	1.91634e-09
BIRC3	ENSG00000023445	2.69	2.43	2.33	21.91	26.33	22.89	3.43127	0	0
C1QTNF1	ENSG00000173918	0.38	0.27	0.52	3.53	4.16	3.92	3.43019	4.65628e-55	2.80934e-53
SGPP2	ENSG00000163082	0.33	0.24	0.2	2.34	2.31	2.63	3.41935	1.15256e-61	7.99824e-60
LAMC2	ENSG00000058085	0.84	1.03	0.79	8.97	8.29	8.97	3.41265	1.71827e-210	5.81295e-208
PTGIR	ENSG00000160013	0.09	0.08	0.08	0.64	0.68	0.96	3.40896	1.57801e-10	1.63184e-09
STC2	ENSG00000113739	0.84	0.92	0.73	7.86	8.53	7.89	3.40739	1.6749e-204	5.47085e-202
HOXD1	ENSG00000128645	0.04	0.02	0.02	0.25	0.34	0.25	3.39469	0.000595124	0.0023175
EPAS1	ENSG00000116016	3.59	3.88	3.61	34.78	33.91	36.52	3.36629	0	0
LINGO1	ENSG00000169783	0.01	0.03	0.02	0.18	0.16	0.18	3.31887	0.000200178	0.000863473
GPX3	ENSG00000211445	0.03	0.09	0.12	0.9	0.47	0.75	3.27686	2.44439e-06	1.4781e-05
TNFAIP2	ENSG00000185215	46.15	47.39	46.96	418.65	404.03	437.61	3.26196	0	0
UNC13A	ENSG00000130477	0.07	0.08	0.05	0.52	0.57	0.64	3.25091	1.73303e-31	5.81101e-30
FEZ1	ENSG00000149557	0.65	0.85	0.71	6.66	6.05	6.19	3.24025	2.18176e-53	1.2718e-51
NPTX1	ENSG00000171246	1.83	2.2	1.91	16.49	16.32	17.8	3.21065	0	0
HUNK	ENSG00000142149	0.01	0	0.01	0.06	0.05	0.04	3.19233	0.00737268	0.0222768
ICAM1	ENSG00000090339	23.29	23.43	23.78	187.84	185.8	203.37	3.14989	0	0
CSF1	ENSG00000184371	0.48	0.42	0.41	3.35	3.19	3.91	3.11119	8.67985e-63	6.25246e-61
TNFAIP3	ENSG00000118503	1.07	1.03	1.05	8.25	7.77	8.21	3.07306	7.70357e-171	1.80178e-168
PRTN3	ENSG00000196415	0.18	0.28	0.22	1.45	1.52	1.71	3.02379	5.79141e-07	3.8756e-06
novel.8432	-	0.68	0.2	0	1.03	2.15	3.22	3.00776	0.0027071	0.00910455
PTPRU	ENSG00000060656	0.82	0.89	0.89	6.11	5.97	6.71	2.97023	8.69082e-150	1.6974e-147
BDKRB1	ENSG00000100739	0.07	0.04	0.07	0.27	0.58	0.37	2.9321	0.00228738	0.00781363
IL12RB1	ENSG00000096996	0.04	0	0.06	0.12	0.31	0.21	2.90034	0.00375057	0.0121794
CDA	ENSG00000158825	0.21	0	0.27	0.69	1.39	1.25	2.89541	0.000656685	0.00253689
KRT16	ENSG00000186832	0.17	0.11	0.1	1.08	0.93	0.59	2.88288	4.48697e-07	3.05117e-06
APLN	ENSG00000171388	0.14	0.17	0.15	1.06	1.01	1	2.87488	6.44368e-17	1.09681e-15
IRAK2	ENSG00000134070	4.27	4.25	4.33	28.39	28.18	30.07	2.87092	0	0
MT2A	ENSG00000125148	3951.7	3419.06	3214.35	21330	20304.4	25716.2	2.84514	3.33306e-70	2.75742e-68
MATK	ENSG00000007264	0	0.02	0.08	0.17	0.2	0.25	2.83685	0.00479447	0.0151892
WNT10A	ENSG00000135925	0.1	0.11	0.19	1.04	0.69	0.73	2.82003	2.92164e-08	2.34238e-07
HK2	ENSG00000159399	2.68	2.29	2.31	15.02	15.33	15.87	2.81848	5.02053e-284	2.26462e-281
MUC3A	ENSG00000169894	0.01	0.01	0.03	0.12	0.1	0.15	2.80384	6.95125e-08	5.27188e-07
GPR37L1	ENSG00000170075	0.05	0.04	0.01	0.2	0.26	0.17	2.78764	4.47332e-07	3.04517e-06
VLDLR	ENSG00000147852	0.84	0.68	0.85	5.39	5.18	5.53	2.78251	2.34425e-105	3.21824e-103
TRABD2A	ENSG00000186854	0.05	0.07	0.08	0.4	0.38	0.41	2.77385	2.66936e-06	1.60441e-05
MAP3K8	ENSG00000107968	0.76	0.56	0.85	5.04	4.83	5.37	2.75298	2.16135e-71	1.82798e-69
IL15RA	ENSG00000134470	0.38	0.1	0.13	0.71	1.24	1.33	2.7341	4.35543e-07	2.97271e-06
PPP2R2C	ENSG00000074211	0.09	0.07	0.03	0.32	0.41	0.37	2.72502	2.98941e-08	2.39368e-07
ANKRD37	ENSG00000186352	1.09	2.56	3.24	13.35	13.53	13.37	2.71153	4.54758e-24	1.14111e-22
GBP4	ENSG00000162654	0.05	0.04	0.08	0.38	0.36	0.32	2.69013	3.52381e-11	3.8949e-10
KYNU	ENSG00000115919	0.62	0.46	0.53	4.94	4.57	5.35	2.68049	6.57059e-47	3.28443e-45
MEFV	ENSG00000103313	0.08	0.17	0.15	0.74	0.71	0.94	2.67563	6.55408e-12	7.72183e-11
VDR	ENSG00000111424	0.23	0.17	0.24	1.12	1.13	1.36	2.65639	7.40239e-24	1.8404e-22
LRG1	ENSG00000171236	0.01	0.06	0.01	0.2	0.08	0.24	2.6345	0.00564308	0.0175663
ADM	ENSG00000148926	5.82	6.08	5.68	33.87	32.24	34.15	2.63403	1.70962e-161	3.55921e-159
NPHS1	ENSG00000161270	0.35	0.39	0.33	2.08	1.92	2.1	2.63165	2.94045e-49	1.56921e-47
novel.17636	-	0.96	1.28	1.23	6.05	7.53	5.73	2.62097	9.90204e-08	7.37108e-07
TNFAIP6	ENSG00000123610	1.66	1.46	1.1	7.55	7.95	8.06	2.60396	1.86931e-38	7.59959e-37
SLC2A1	ENSG00000117394	6.15	6.24	5.97	33.43	33.2	35.91	2.59916	0	0
OVOL2	ENSG00000125850	0.06	0.15	0.08	0.34	0.34	0.64	2.56458	0.000881009	0.0033064
novel.17724	-	0.85	2.77	0.88	7.61	8.13	8.35	2.55753	3.47375e-06	2.04253e-05
COL16A1	ENSG00000084636	0	0.03	0.04	0.09	0.1	0.18	2.55638	0.00436986	0.0139938
RELB	ENSG00000104856	6.5	6.64	6.36	34.51	34.38	35.05	2.53788	6.56246e-251	2.53726e-248
CX3CL1	ENSG00000006210	1	0.7	0.84	4.49	4.43	4.69	2.53587	2.04429e-55	1.24932e-53
PFKFB4	ENSG00000114268	5.34	5.41	5.02	28.26	27.23	29.2	2.52979	8.49843e-289	4.02507e-286
TMEM47	ENSG00000147027	0.21	0.17	0.15	0.89	1.04	0.9	2.5158	8.72503e-17	1.4706e-15
ADGRE1	ENSG00000174837	0.13	0.13	0.3	0.94	0.94	1.08	2.50882	1.56093e-10	1.61771e-09
SYNPO	ENSG00000171992	0.61	0.51	0.56	3	2.84	2.88	2.50571	8.44868e-64	6.10917e-62
FAM131B	ENSG00000159784	0.07	0.09	0.06	0.4	0.41	0.34	2.50154	2.62562e-08	2.11759e-07
BDKRB2	ENSG00000168398	0.21	0.2	0.24	1.08	0.87	1.4	2.48674	2.52785e-17	4.43838e-16
IER3	ENSG00000137331	12.05	12.33	11.8	62.88	58.38	63.11	2.47292	8.12319e-197	2.29692e-194
LOX	ENSG00000113083	0.73	0.65	0.65	2.9	3.52	3.26	2.45805	1.12687e-57	7.16394e-56
MMP3	ENSG00000149968	0.04	0.02	0.04	0.28	0.14	0.14	2.44987	0.0185175	0.0497327
MMP9	ENSG00000100985	0.08	0.04	0.03	0.18	0.25	0.33	2.43923	0.00195485	0.00679785
CCM2L	ENSG00000101331	0.01	0.11	0.14	0.4	0.49	0.42	2.42235	3.32918e-05	0.000167342
PTGES	ENSG00000148344	0.97	1.27	1.25	6.33	5.22	5.64	2.41902	1.24819e-33	4.55627e-32
PILRA	ENSG00000085514	0.24	0.09	0.23	0.86	0.63	0.75	2.4118	0.000384774	0.00156127
CTSS	ENSG00000163131	0.06	0.08	0.12	0.51	0.36	0.41	2.40694	9.08669e-08	6.8091e-07
ATXN1	ENSG00000124788	0.02	0.01	0	0.05	0.04	0.06	2.40654	0.00695303	0.0211301
DDIT4	ENSG00000168209	41.55	40.81	43.62	207.65	198.49	206.25	2.39953	0	0
SIGLEC15	ENSG00000197046	0.08	0.06	0.06	0.27	0.28	0.38	2.39699	7.3824e-05	0.000348256
SERPINB8	ENSG00000166401	2.12	2.14	2.25	10.99	10.01	10.52	2.39077	1.29639e-117	2.04668e-115
LOC107987285	-	0.19	0.32	0.17	1	1.03	1.23	2.37357	2.71212e-14	3.81448e-13
PDK1	ENSG00000152256	5.48	6.69	5.28	28.6	27.84	30.44	2.37301	5.37945e-236	1.95988e-233
CYP3A5	ENSG00000106258	0.58	0.58	0.7	4.36	4.22	4.37	2.37129	3.3868e-47	1.70193e-45
ANGPTL4	ENSG00000167772	14.3	15.14	15.15	65.39	70.19	75.07	2.35931	1.84217e-249	6.97998e-247
NEURL3	ENSG00000163121	0.2	0.3	0.17	1.17	1.29	0.94	2.35301	7.70569e-07	5.05136e-06
FAM110C	ENSG00000184731	0.04	0.1	0.02	0.17	0.26	0.23	2.3477	0.000531507	0.002093
CRLF1	ENSG00000006016	1.08	0.96	1.46	5.07	6.16	5.46	2.34743	5.38846e-29	1.68456e-27
FAM160A1	ENSG00000164142	0.16	0.2	0.22	0.93	0.84	0.85	2.33843	4.25471e-36	1.65175e-34
ADORA2A	ENSG00000128271	1.15	1.34	1.13	5.15	5.4	5.19	2.33394	7.33327e-45	3.52611e-43
NFKB2	ENSG00000077150	23.74	22.67	22.47	107.28	100.14	111.27	2.3312	0	0
novel.16988	-	1.3	1.55	1.26	5.22	7.54	5.36	2.32825	0.00297344	0.00990536
BHLHE41	ENSG00000123095	0.22	0.2	0.24	0.91	1.08	1.1	2.32187	1.53361e-15	2.37954e-14
VEGFA	ENSG00000112715	10.21	10.05	9.66	41.53	42.23	46.41	2.28497	3.22055e-293	1.60561e-290
IL17C	ENSG00000124391	0.14	0.31	0.31	0.9	1.06	1.31	2.26378	0.000191565	0.000830671
TCAF2	ENSG00000170379	1.16	1.13	1.41	5.32	5.74	6.09	2.26255	1.77848e-62	1.26192e-60
LIF	ENSG00000128342	29.62	29.82	28.39	132.56	126.89	133.9	2.25843	0	0
ITGB3	ENSG00000259207	14.91	14.16	16.39	66.87	66.77	67.17	2.25785	0	0
ADAM8	ENSG00000151651	0.92	1	1.07	3.8	4.26	5.02	2.25415	7.00841e-43	3.16129e-41
C1R	ENSG00000159403	1.23	1.69	1.51	8.78	7.09	8.41	2.24815	4.0495e-59	2.66381e-57
THCAT158	ENSG00000263293	1.4	1.38	1.24	5.59	6.81	5.15	2.24179	6.04891e-100	7.74302e-98
PGAP4	ENSG00000165152	0.03	0.03	0.03	0.14	0.14	0.11	2.24123	0.00290801	0.00971386
KLF4	ENSG00000136826	0.24	0.3	0.18	1.23	0.99	0.86	2.2331	3.32996e-11	3.69141e-10
EXOC3L4	ENSG00000205436	0.08	0.08	0.04	0.33	0.25	0.27	2.23076	0.00035462	0.00145072
SERPINE1	ENSG00000106366	23.66	22.39	20.56	92.03	92.59	102.12	2.22289	1.3922e-296	7.12845e-294
SH3PXD2A	ENSG00000107957	0.02	0.03	0.02	0.1	0.12	0.07	2.21551	3.73931e-05	0.000186424
STAC2	ENSG00000141750	0.19	0.13	0.08	0.54	0.4	0.55	2.21505	5.09953e-07	3.44423e-06
TLR6	ENSG00000174130	0.16	0.07	0.09	0.36	0.45	0.52	2.20866	1.81817e-09	1.67372e-08
ADGRE2	ENSG00000127507	0.84	0.77	0.96	3.65	3.18	3.72	2.20859	3.03007e-55	1.84581e-53
IL13RA2	ENSG00000123496	0.16	0.29	0.22	1.07	1.08	0.71	2.20634	5.5634e-05	0.000268532
TNIP1	ENSG00000145901	26.78	27.83	27.31	111.84	114.41	127.68	2.19935	0	0
EFNA1	ENSG00000169242	66.49	63.68	65.08	279.7	268.83	276.36	2.19774	0	0
MSI1	ENSG00000135097	0.04	0.16	0.16	0.14	0.65	0.29	2.19626	0.00327078	0.0107878
PFKFB3	ENSG00000170525	26.31	27.26	26.69	106.84	108.53	114.42	2.18989	0	0
NGFR	ENSG00000064300	0.57	0.41	0.42	1.79	1.9	2.19	2.18969	3.34165e-22	7.50978e-21
EGR2	ENSG00000122877	0.13	0.13	0.11	0.48	0.59	0.43	2.18338	2.7846e-06	1.66627e-05
PLAUR	ENSG00000011422	13.34	11.29	13.21	51.46	51.93	56	2.18284	4.07261e-141	7.79349e-139
SCN1B	ENSG00000105711	0.41	0.4	0.45	1.75	1.78	1.68	2.15673	1.44033e-13	1.92978e-12
CDKN1C	ENSG00000129757	0.46	0.43	0.67	2.19	1.87	1.96	2.15672	1.1463e-11	1.3258e-10
CCND2	ENSG00000118971	0.11	0.11	0.05	0.33	0.41	0.36	2.14354	4.2154e-09	3.70412e-08
GFPT2	ENSG00000131459	2.26	2.14	1.72	7.95	8.14	8.55	2.12923	1.74567e-67	1.36098e-65
ADAM28	ENSG00000042980	0.02	0.09	0.08	0.26	0.16	0.18	2.12642	0.000336411	0.00138309
ENO2	ENSG00000111674	41.54	40.91	40.81	160.49	167.46	167.6	2.12487	0	0
FAM43A	ENSG00000185112	0.09	0.08	0.04	0.3	0.2	0.35	2.10119	0.000409985	0.00165682
CDCP1	ENSG00000163814	8.23	8.45	7.46	31.94	31.67	32.33	2.10075	4.39037e-303	2.44634e-300
ANXA8	ENSG00000265190	0.21	0.07	0.13	0.58	0.56	0.43	2.09796	0.00025137	0.00106039
BNIP3	ENSG00000176171	15.71	15.2	14.97	56.49	63.15	60.72	2.09436	2.47966e-185	6.18122e-183
GPR146	ENSG00000164849	0.89	0.83	0.7	3.06	2.98	3.46	2.09428	7.99386e-19	1.53283e-17
EFNA3	ENSG00000143590	4.96	4.58	5.63	19.11	19.82	20.11	2.09164	7.82498e-76	6.95982e-74
PLAU	ENSG00000122861	54.25	57.92	54.94	219.6	212.04	224.02	2.08893	0	0
novel.19321	-	1.68	1.29	1.34	5.25	5.59	5.9	2.08188	8.46383e-29	2.61578e-27
MAFF	ENSG00000185022	5.11	4.31	4.03	17.43	17.1	17.63	2.0734	2.43501e-96	2.9383e-94
BSPRY	ENSG00000119411	0.03	0.04	0.08	0.21	0.18	0.2	2.07172	0.0125229	0.0353941
PLEKHG1	ENSG00000120278	0.1	0.09	0.15	0.41	0.44	0.39	2.06994	6.12042e-10	5.89783e-09
JUN	ENSG00000177606	8.99	9.45	9.47	35.4	35.6	37.05	2.06946	3.54585e-251	1.3995e-248
HILPDA	ENSG00000135245	12.1	12.51	14.92	46.39	53.75	50.23	2.06198	3.48715e-109	4.93015e-107
SLC35D3	ENSG00000182747	0.07	0.09	0.05	0.31	0.24	0.22	2.05604	0.00397647	0.0128469
TSPAN18	ENSG00000157570	0.07	0.08	0.06	0.35	0.24	0.2	2.04775	5.66667e-05	0.000272761
C8orf58	ENSG00000241852	1.32	2.39	1.52	7.27	7.56	6.27	2.0467	4.36481e-31	1.44313e-29
SLCO4A1	ENSG00000101187	142.74	139.68	146.34	546.8	537.28	581.63	2.04379	0	0
PODXL	ENSG00000128567	4.35	4.25	4.68	16.66	16.93	16.5	2.02957	2.9139e-220	1.04158e-217
RASGRP1	ENSG00000172575	0.11	0.1	0.06	0.32	0.32	0.28	2.01887	3.45409e-06	2.03223e-05
PRAG1	ENSG00000275342	0.02	0.08	0.04	0.21	0.13	0.17	2.01815	0.000879002	0.00330018
THEG	ENSG00000105549	2.47	2.41	2.11	7.08	8.8	7.87	2.01524	1.45749e-90	1.65342e-88
KISS1R	ENSG00000116014	2.31	2.46	1.99	8.19	8.5	8.24	2.0122	8.73984e-36	3.36537e-34
PPFIA4	ENSG00000143847	2.2	2.09	2.25	7.59	7.7	8.58	2.01033	6.12506e-110	8.72476e-108
SLC16A3	ENSG00000141526	35.21	36.74	36.03	133.21	134.7	134.69	2.00913	0	0
DMBX1	ENSG00000197587	0.1	0.07	0.2	0.57	0.47	0.29	2.00336	8.77194e-07	5.70101e-06
IL1RAP	ENSG00000196083	4.65	4.76	4.75	16.81	17.55	17.27	1.99703	4.49113e-187	1.13446e-184
BEST1	ENSG00000167995	6.04	5.82	5.92	21.42	22	21.59	1.99354	5.00622e-156	9.87945e-154
ALDOA	ENSG00000149925	248.9	241.62	237.78	861.28	869.77	927.82	1.98799	0	0
BIK	ENSG00000100290	0.69	1.68	1.03	3.86	4.13	4.19	1.98444	5.94169e-09	5.14232e-08
NLRP1	ENSG00000091592	0.05	0.1	0.06	0.27	0.25	0.22	1.97635	1.53676e-05	8.15971e-05
SLC6A12	ENSG00000111181	0.04	0.03	0.06	0.19	0.13	0.14	1.97559	0.0104509	0.0303158
NOCT	ENSG00000151014	1.43	1.54	1.92	5.49	5.97	6.29	1.97432	1.00052e-29	3.2236e-28
N4BP3	ENSG00000145911	1.04	1.37	1.61	4.4	4.5	5.05	1.93723	4.57517e-64	3.32095e-62
STING1	ENSG00000184584	0.07	0.11	0.02	0.21	0.24	0.22	1.93243	0.0173724	0.0470305
PHLDA1	ENSG00000139289	6.69	6.64	6.4	21.81	24.78	22.41	1.92194	6.73315e-206	2.23789e-203
MT4	ENSG00000102891	2657.78	2293.05	2057.59	7810.62	7310.44	8383.36	1.92124	8.71183e-44	4.04524e-42
FTH1	ENSG00000167996	2317.64	2058.58	2176.75	7555.56	7309.57	7846.61	1.91453	0	0
AMPD3	ENSG00000133805	0.13	0.15	0.13	0.43	0.45	0.45	1.9047	6.57319e-07	4.35569e-06
CD44	ENSG00000026508	113.06	118.15	112.34	399.32	389.31	401.21	1.90432	0	0
KRT17	ENSG00000128422	0.11	0.19	0.16	0.55	0.62	0.4	1.90426	0.0029311	0.00977929
FOXO6	-	0.1	0	0.06	0.15	0.17	0.22	1.90193	0.0141483	0.0393192
TNFAIP8	ENSG00000145779	4.36	4.76	4.37	14.02	16.91	12.21	1.88848	1.41415e-71	1.20139e-69
GBP3	ENSG00000117226	2.64	2.61	3.05	9	8.87	9.95	1.88644	1.35583e-65	9.99466e-64
LRCH2	ENSG00000130224	0.05	0.02	0.05	0.09	0.11	0.15	1.87548	0.00810302	0.0242285
INHBA	ENSG00000122641	1.18	1.36	1.44	4.3	4.91	4.29	1.8721	3.44478e-62	2.42607e-60
CRABP2	ENSG00000143320	12.57	11.8	12	39.7	44.12	39.57	1.86864	6.76031e-72	5.79521e-70
novel.2664	-	1.35	0.67	1.11	3.86	3.37	3.03	1.86599	1.78623e-05	9.39223e-05
TMEM158	ENSG00000249992	0.4	0.45	0.28	1.14	1.08	1.46	1.85027	1.01098e-06	6.50576e-06
LOC112267876	-	5.08	4.84	5.04	17.03	13.53	17.43	1.84197	7.00577e-14	9.56227e-13
SLC2A3	ENSG00000059804	8.11	8.93	8.47	27.86	28.42	27.94	1.84069	3.60845e-203	1.15868e-200
DUSP10	ENSG00000143507	2.49	1.97	2.02	6.82	7.27	7.32	1.83767	2.83352e-43	1.29041e-41
UNC5B	ENSG00000107731	0.02	0.06	0.05	0.08	0.14	0.08	1.83738	0.00432924	0.0138825
CHST15	ENSG00000182022	3.9	3.98	4.02	14.07	12.71	13.68	1.83721	5.66578e-129	9.75803e-127
CAMK2N1	ENSG00000162545	0.51	0.42	0.25	1.23	1.22	1.45	1.83561	1.8757e-08	1.53566e-07
TP53I11	ENSG00000175274	0.02	0.1	0.03	0.15	0.1	0.29	1.83485	0.0158739	0.0435148
CHRM4	ENSG00000180720	1.11	1.21	1.14	3.61	3.74	3.93	1.8347	3.39743e-29	1.07095e-27
SLX1A	ENSG00000132207	0.46	2.38	2.25	6.91	3.54	5.34	1.82994	0.0171721	0.0465694
PSORS1C2	ENSG00000204538	0.31	0.07	0.42	0.86	0.59	1.17	1.82581	0.0164189	0.0447821
MYCL	ENSG00000116990	0.17	0.26	0.2	0.7	0.6	0.67	1.82537	1.00952e-06	6.49861e-06
PPP4R4	ENSG00000119698	0.12	0.03	0.03	0.24	0.16	0.14	1.81133	0.0177064	0.0477856
MREG	ENSG00000118242	5.29	5.31	4.94	15.82	17.65	15.23	1.78874	1.07983e-89	1.20338e-87
SDC4	ENSG00000124145	36.22	39.33	37.76	123.82	120.32	115.33	1.78136	0	0
SEMA4B	ENSG00000185033	33.63	34	35.64	105.95	106.09	113.56	1.77111	1.79559e-303	1.03083e-300
GALNT18	ENSG00000110328	0.19	0.21	0.23	0.44	0.61	0.51	1.76954	4.84227e-06	2.78497e-05
CD70	ENSG00000125726	18.98	19.11	16.08	57.22	56.37	60.41	1.76925	1.54402e-81	1.50007e-79
STOX2	ENSG00000173320	0.08	0.07	0.06	0.16	0.23	0.18	1.76361	4.8918e-06	2.81089e-05
SVIL	ENSG00000197321	1.59	5.65	5.25	11.02	12.15	9.13	1.74646	0.0116899	0.0333408
NKX3-1	ENSG00000167034	1.17	1.1	1.43	3.69	3.84	3.87	1.73711	4.34774e-29	1.36371e-27
ECE1	ENSG00000117298	49.7	51.4	54.46	158.1	152.65	166.33	1.73491	1.36225e-296	7.12845e-294
SLC19A3	ENSG00000135917	0.17	0.25	0.24	0.64	0.67	0.63	1.7336	1.38241e-08	1.15069e-07
EREG	ENSG00000124882	8.72	8.15	8.3	23.57	28.17	25.19	1.73044	1.00671e-133	1.83386e-131
CDKN2B	ENSG00000147883	2.3	2.02	2.37	6.7	6.8	6.92	1.72121	1.58118e-57	9.98516e-56
LOXL2	ENSG00000134013	18.44	19.08	19.8	56.86	57.77	59.58	1.71999	4.61954e-255	1.86207e-252
SQOR	ENSG00000137767	47.23	46.69	45.9	144.99	136.76	141.12	1.71567	7.51816e-269	3.23708e-266
SLC37A1	ENSG00000160190	0.15	0.28	0.16	0.59	0.55	0.61	1.71488	1.83168e-05	9.61784e-05
NAMPT	ENSG00000105835	16.92	16.72	16.31	48.25	54.93	48.03	1.71435	2.47004e-191	6.59084e-189
MAP3K5	ENSG00000197442	6.4	6.38	5.82	18.46	18.66	18.65	1.71331	1.39412e-170	3.22093e-168
SERPINE2	ENSG00000135919	6.16	5.65	6.01	18.95	16.99	17.79	1.71014	1.2989e-71	1.10845e-69
PIM1	ENSG00000137193	2.83	2.9	3.18	9.26	8.88	8.74	1.70867	6.29407e-53	3.5916e-51
PRSS22	ENSG00000005001	0.43	0	0.25	0.97	0.52	0.43	1.70412	0.0140591	0.0390887
P4HA1	ENSG00000122884	16.91	17.28	15.78	48.28	53.28	47.48	1.69424	3.17069e-163	6.67431e-161
SAT1	ENSG00000130066	29.87	25.47	23.07	82.64	76.62	81.56	1.6891	1.37261e-123	2.30125e-121
CDYL2	ENSG00000166446	0.18	0.24	0.21	0.62	0.62	0.57	1.66498	1.59569e-13	2.1274e-12
NOTUM	ENSG00000185269	4.98	5.05	4.94	14.91	13.98	15.36	1.66433	1.34841e-66	1.02593e-64
PGK1	ENSG00000102144	89.59	86.69	87	254.8	259.47	255.42	1.66348	0	0
ABTB2	ENSG00000166016	5.13	5	4.92	14.37	14.53	15.01	1.66117	2.63473e-131	4.66495e-129
LOC107984638	-	0.51	0.6	0.87	1.85	1.48	2.36	1.64086	7.27047e-06	4.0619e-05
PTGFRN	ENSG00000134247	0.14	0.15	0.18	0.48	0.38	0.46	1.63469	9.08959e-08	6.8091e-07
SLC25A37	ENSG00000147454	39.74	41.27	42.23	118.96	112.42	121.15	1.62427	1.21723e-262	5.12453e-260
SSBP2	ENSG00000145687	0.27	0.29	0.52	1.33	1.13	1.23	1.62311	2.84655e-08	2.28508e-07
POU5F1	ENSG00000204531	2.1	2.5	3.39	6.04	6.85	8.39	1.62261	5.57055e-16	8.92843e-15
CP	ENSG00000047457	0.52	0.47	0.69	1.81	1.46	1.43	1.61544	5.73738e-14	7.87642e-13
ARFGEF3	ENSG00000112379	0.73	0.77	0.87	2.06	2.39	2.29	1.6138	1.87211e-59	1.24446e-57
NPAS2	ENSG00000170485	3.24	3.17	3.12	8.82	9.03	9.35	1.61316	4.08406e-70	3.36402e-68
PLPP3	ENSG00000162407	4.98	4.4	4.59	13.56	12.27	13.52	1.61018	2.17944e-72	1.8768e-70
NOD2	ENSG00000167207	0.05	0.07	0.06	0.17	0.2	0.17	1.60726	0.00507932	0.015982
HSD11B2	ENSG00000176387	0.48	0.28	0.3	0.75	1.32	0.94	1.60377	8.9746e-05	0.000416521
CEBPB	ENSG00000172216	13.61	15.39	17.31	42.59	41.68	46.91	1.60203	1.45983e-82	1.43298e-80
TGFBI	ENSG00000120708	9.45	9.15	9.31	25.08	25.39	27.57	1.60094	3.38654e-106	4.68307e-104
TGFA	ENSG00000163235	1.31	1.36	1.36	3.75	3.82	3.72	1.60048	5.96817e-35	2.24785e-33
SH3GL3	ENSG00000140600	0.3	0.52	0.22	0.98	0.86	0.98	1.6002	5.55473e-05	0.00026825
FGD6	ENSG00000180263	5.27	5.43	5.49	14.53	15.39	15.29	1.59703	1.71632e-190	4.51607e-188
CDKN2D	ENSG00000129355	3.59	2.5	3.64	9.19	9.54	9.81	1.59531	7.68383e-20	1.54042e-18
HBEGF	ENSG00000113070	2.05	1.91	2.25	5.99	5.67	5.58	1.58888	9.23368e-28	2.73331e-26
KCTD11	ENSG00000213859	3.05	3.37	3.4	6.78	13.35	7.05	1.57785	1.49539e-06	9.37156e-06
NKD1	ENSG00000140807	0.03	0.04	0.04	0.12	0.11	0.09	1.57699	1.23552e-05	6.65157e-05
TNC	ENSG00000041982	30.16	32.04	34.62	88.48	85.53	92.12	1.57225	1.9205e-197	5.77521e-195
HAS3	ENSG00000103044	21.28	20.78	20.18	58.31	54.25	56.34	1.57019	4.97853e-220	1.74663e-217
KLF6	ENSG00000067082	47.19	49.56	48.96	133.59	133.48	131.07	1.56691	0	0
RIMKLA	ENSG00000177181	0.3	0.37	0.33	0.9	0.94	0.88	1.56658	1.78126e-22	4.06579e-21
NDRG1	ENSG00000104419	29.39	29.12	31.01	80.14	79.99	84.41	1.56567	1.40903e-217	4.85346e-215
ANXA3	ENSG00000138772	0.78	0.2	0.58	1.4	1.12	1.63	1.56317	0.000310689	0.00128431
CREB5	ENSG00000146592	0.19	0.17	0.18	0.5	0.48	0.55	1.55729	4.85765e-10	4.74128e-09
novel.16651	-	214.03	168.18	248.28	361.64	1017.34	335.52	1.55675	0.00777603	0.0233799
novel.9915	-	3.16	2.25	3.43	8.17	8.14	7.58	1.55631	1.83277e-07	1.32072e-06
DLL1	ENSG00000198719	0.17	0.17	0.23	0.56	0.59	0.47	1.55394	1.79297e-05	9.42504e-05
novel.17725	-	4.34	1.54	3.52	12.97	16.82	11.95	1.55265	0.00876766	0.0259091
FILIP1L	ENSG00000168386	0.1	0.12	0.14	0.34	0.3	0.35	1.55056	0.00132986	0.00481079
TNFSF9	ENSG00000125657	3.41	3.34	3.09	8.48	9	9.02	1.54896	6.24764e-27	1.79881e-25
TM6SF1	ENSG00000136404	1.13	0.81	1.12	2.57	2.42	2.28	1.54883	2.27812e-09	2.07595e-08
CD68	ENSG00000129226	0.36	0.29	0.49	1.12	0.87	1.02	1.54571	0.000190963	0.000828248
NFKBIE	ENSG00000146232	4.17	4.23	4.34	10.86	10.89	12.46	1.54466	4.55176e-45	2.21111e-43
FOXA3	ENSG00000170608	0.56	0.28	0.64	1.46	1.35	1.18	1.53919	1.09651e-05	5.95908e-05
C1S	ENSG00000182326	5.3	4.84	4.81	13.58	11.92	14.68	1.53891	1.0285e-51	5.78189e-50
COL12A1	ENSG00000111799	0.78	0.93	0.9	2.2	2.14	2.24	1.53788	5.53517e-45	2.68194e-43
MYO1B	ENSG00000128641	0.19	0.26	0.32	0.79	0.66	0.58	1.5374	9.22643e-08	6.90615e-07
SLC2A6	ENSG00000160326	4.47	4.85	5.06	12.27	11.55	13.57	1.53673	1.28884e-50	7.1187e-49
GOLGA7B	ENSG00000155265	0.1	0.15	0.15	0.37	0.34	0.35	1.53521	1.51897e-06	9.50989e-06
CBR3	ENSG00000159231	5.21	4.77	5.9	14.63	12.68	14.72	1.5271	2.69969e-20	5.54725e-19
DIPK1A	ENSG00000154511	0.44	0.37	0.74	0.76	1.73	0.99	1.51523	5.70371e-05	0.000274186
HKDC1	ENSG00000156510	1.18	1.06	1.22	3.14	2.85	3.16	1.51035	6.19125e-22	1.37025e-20
NTN1	ENSG00000065320	0.61	0.58	0.74	1.71	1.55	1.97	1.49539	3.06921e-19	5.98213e-18
B3GNT5	ENSG00000176597	1.54	1.36	1.57	3.7	4.39	3.66	1.49018	5.70055e-28	1.70881e-26
RND1	ENSG00000172602	0.87	0.81	1.01	2.64	2.23	2.08	1.48602	6.46273e-08	4.92504e-07
NUAK1	ENSG00000074590	0.09	0.18	0.15	0.34	0.39	0.35	1.48598	4.52124e-06	2.61223e-05
FUT11	ENSG00000196968	10.04	9.64	10.72	24.33	28.05	24.82	1.48285	9.50933e-98	1.18523e-95
CASP10	ENSG00000003400	0.37	0.34	0.29	0.9	0.98	0.86	1.48034	3.32567e-08	2.64727e-07
TNFRSF11B	ENSG00000164761	0.28	0.23	0.29	0.73	0.62	0.72	1.47871	0.000536693	0.00210947
FHDC1	ENSG00000137460	0.4	0.38	0.32	0.94	0.89	0.95	1.47581	1.80267e-13	2.39493e-12
C1orf21	ENSG00000116667	0.06	0.08	0.07	0.12	0.22	0.2	1.47485	7.90946e-05	0.000370444
FOXF2	ENSG00000137273	0.05	0.17	0.16	0.38	0.3	0.3	1.47371	0.0128383	0.0361722
HLA-B	ENSG00000234745	26.08	24.05	25.9	63.08	63.21	68.28	1.46967	8.13856e-104	1.09351e-101
PRDM1	ENSG00000057657	0.09	0.02	0.08	0.17	0.17	0.13	1.46756	0.0118663	0.0337955
AK4	ENSG00000162433	8.52	8.78	8.75	21.95	22.25	21.56	1.45322	9.06843e-185	2.23119e-182
HOXA13	ENSG00000106031	0.07	0.09	0.14	0.23	0.28	0.25	1.45076	0.00108625	0.00400759
STK17A	ENSG00000164543	5.05	5.65	4.33	12.5	14.37	11.81	1.44973	6.9876e-61	4.77906e-59
AFAP1	ENSG00000196526	6.68	6.8	7.51	17.12	17.21	18.26	1.44711	3.03262e-119	4.8689e-117
CASZ1	ENSG00000130940	1.05	1.08	1.04	2.58	2.39	3.11	1.44709	2.01782e-24	5.15893e-23
IL11	ENSG00000095752	0.43	0.37	0.32	0.99	0.79	0.91	1.44577	3.9511e-05	0.000195491
RUNX1	ENSG00000159216	3.27	3.34	3.21	8.09	8.53	8.04	1.44522	3.21121e-89	3.55768e-87
MICALCL	ENSG00000133816	0.21	0.24	0.18	0.54	0.57	0.48	1.44522	1.20334e-07	8.8671e-07
ARRDC3	ENSG00000113369	32.81	34.82	33.07	81.05	89.61	81.15	1.43842	3.53246e-189	9.16745e-187
BNIP3L	ENSG00000104765	26.8	26.89	25.02	62.4	71.12	63.07	1.43718	2.64104e-136	4.90535e-134
WNT6	ENSG00000115596	0.74	0.69	1.23	2.17	1.85	2.61	1.4297	1.34084e-06	8.44487e-06
TINAGL1	ENSG00000142910	6.26	7.33	5.98	15.88	16.27	16.27	1.42813	2.22941e-50	1.22779e-48
ARHGAP22	ENSG00000128805	0.28	0.61	0.39	0.83	0.64	0.99	1.428	7.07226e-05	0.000334625
ETS1	ENSG00000134954	14.2	14.53	14.77	36.62	35.39	35.84	1.4269	2.5343e-194	6.85889e-192
KCNQ4	ENSG00000117013	0.82	0.93	0.74	1.85	1.99	2.19	1.42374	1.04896e-14	1.52396e-13
FRMPD3	ENSG00000147234	0.16	0.09	0.18	0.36	0.43	0.29	1.41579	1.43819e-05	7.65998e-05
ERO1A	ENSG00000197930	17.4	20.24	17.39	43.25	49.96	42.17	1.41539	2.85457e-99	3.60532e-97
CD40	ENSG00000101017	43.41	43.09	44.82	107.11	102.72	107.56	1.41526	3.31385e-159	6.75063e-157
LDLR	ENSG00000130164	4.46	5.24	4.52	11.96	10.82	12.13	1.41415	1.71579e-69	1.4011e-67
TGM2	ENSG00000198959	380.14	356	383.42	923.29	894.63	974.58	1.40901	1.0773e-237	4.00186e-235
THSD4	ENSG00000187720	6.79	7.36	7.46	17.42	16.63	17.86	1.40871	1.80921e-137	3.42754e-135
GAD1	ENSG00000128683	0.54	0.88	0.31	1.38	1.34	1.33	1.40707	2.3062e-05	0.000119276
NOTCH2NLA	ENSG00000264343	0.43	0.16	0.51	0.58	1.35	0.73	1.40548	0.0181945	0.0489623
UPP1	ENSG00000183696	20.37	19.5	17.48	48.1	44.98	46.9	1.40252	6.12316e-78	5.5504e-76
COX6B2	ENSG00000160471	0.26	0.32	0.56	1.09	0.91	1.1	1.40097	0.000869139	0.00326898
TAFA3	ENSG00000184599	0.4	0.45	0.61	1	1.53	1.19	1.39889	0.00194117	0.00675399
PHLDA2	ENSG00000181649	3.92	3.79	3.48	9.33	7.89	9.82	1.39875	2.08879e-11	2.35268e-10
STAT5A	ENSG00000126561	0.78	0.75	0.71	1.65	1.98	1.85	1.39871	2.15241e-14	3.05449e-13
PTPRE	ENSG00000132334	2.42	2.54	2.34	6.28	5.33	6.32	1.39584	2.08931e-40	8.83528e-39
NIPAL1	ENSG00000163293	0.05	0.15	0.09	0.18	0.29	0.22	1.39227	0.00273086	0.00917352
SUSD6	ENSG00000100647	4.08	4.08	4.19	10.09	9.56	10.16	1.38682	7.58401e-79	7.04309e-77
TNFRSF11A	ENSG00000141655	0.66	0.55	0.54	1.28	1.44	1.46	1.38262	3.39206e-12	4.12468e-11
ADAMTS7	ENSG00000136378	4.07	4.09	4.16	9.15	9.76	10.56	1.38045	1.78532e-66	1.35292e-64
RELT	ENSG00000054967	2.82	2.72	2.54	6.73	6.52	6.08	1.37308	2.91177e-35	1.11217e-33
TM4SF19	ENSG00000145107	11.91	12.01	9.75	27.9	27.98	23.86	1.36905	2.07415e-28	6.32766e-27
novel.7301	-	0.82	1.07	0.67	2.38	2.27	1.37	1.36744	0.00345595	0.0113099
MAML2	ENSG00000184384	0.35	0.28	0.34	0.78	0.85	0.8	1.3662	3.64045e-10	3.60336e-09
RAB20	ENSG00000139832	3.36	3.46	3.61	7.95	8.18	8.59	1.36541	2.38369e-19	4.67002e-18
UPK1A	ENSG00000105668	2.37	2.33	2.21	5.24	5.8	5.32	1.36467	3.15733e-11	3.50824e-10
DDN	ENSG00000181418	0.97	0.76	0.71	1.99	1.8	2.03	1.36212	5.64991e-13	7.19823e-12
MAFA	ENSG00000182759	0.14	0.11	0.2	0.29	0.36	0.42	1.35446	0.00833315	0.0248265
SPINT1	ENSG00000166145	1.67	1.89	1.73	4.05	3.98	4.31	1.35379	7.03471e-18	1.2729e-16
BMP6	ENSG00000153162	2.76	2.37	2.53	6.15	5.73	6.2	1.35267	9.22444e-35	3.46053e-33
HPCAL1	ENSG00000115756	11.38	11.57	11.15	27.07	25.38	28.11	1.35141	1.84635e-61	1.27661e-59
IFNGR2	ENSG00000159128	44.13	43.16	39.33	99.01	95.51	103.11	1.34853	1.12485e-116	1.73255e-114
HIVEP2	ENSG00000010818	3.7	4.03	4.26	9.49	9.05	9.67	1.34737	6.81007e-93	8.11426e-91
ERFE	ENSG00000178752	3.77	3.41	3.06	7.89	7.49	8.6	1.34619	1.63875e-31	5.50462e-30
F3	ENSG00000117525	21.34	20.36	20.68	48.45	49.23	50.26	1.34513	1.08219e-125	1.84703e-123
EIF4B	ENSG00000063046	0.1	0.25	0.13	0.43	0.33	0.32	1.34501	0.0184958	0.0496815
novel.18044	-	17.61	24.31	21.72	26.4	85.68	36.74	1.34266	0.013758	0.0383696
DAW1	ENSG00000123977	1.58	1.75	1.63	4.55	3.52	3.64	1.34239	1.17296e-10	1.23248e-09
DLC1	ENSG00000164741	0.07	0.27	0.24	0.47	0.45	0.43	1.34009	0.000167532	0.000735719
DUSP5	ENSG00000138166	10.49	10.91	9.4	24.99	23.14	23.58	1.33853	2.49386e-67	1.93632e-65
DENND2D	ENSG00000162777	0.35	0.3	0.3	0.7	0.57	0.63	1.33816	0.000849355	0.00320474
P4HA2	ENSG00000072682	14.19	15.06	14.41	33.47	32.66	34.47	1.33176	9.18641e-145	1.77588e-142
PAG1	ENSG00000076641	0.12	0.16	0.14	0.37	0.31	0.29	1.32612	1.29271e-06	8.16074e-06
SPHK1	ENSG00000176170	3.59	4.2	4.38	9.43	9.1	9.44	1.32445	7.01445e-26	1.94282e-24
FOSL2	ENSG00000075426	7.95	8.47	8.95	19.9	19.09	20.05	1.32341	2.26848e-114	3.35753e-112
GATA4	ENSG00000136574	0.21	0.21	0.23	0.43	0.54	0.41	1.31992	0.00487012	0.0154031
CASTOR1	ENSG00000239282	4.08	4.51	4.44	10.36	9.48	9.99	1.31538	2.14627e-21	4.65764e-20
SPRY1	ENSG00000164056	1.45	1.8	1.65	3.58	3.25	3.68	1.31206	3.38021e-16	5.49211e-15
COL13A1	ENSG00000197467	0.79	0.67	0.68	1.6	1.64	1.62	1.31128	6.48609e-09	5.59558e-08
DUSP9	ENSG00000130829	0.42	0.6	0.41	1.04	1.08	1.14	1.3087	2.33933e-05	0.000120858
novel.17958	-	1.28	1.9	2.53	4.42	4.36	4.21	1.30869	7.46612e-05	0.000351767
MTFP1	ENSG00000242114	14.22	14.78	14.35	34.46	31.76	32.52	1.30774	9.22297e-43	4.1405e-41
IFNAR2	ENSG00000159110	12.02	11.51	10.83	26.29	26.11	26.46	1.30726	3.24435e-97	3.96544e-95
CDC42EP2	ENSG00000149798	7.08	7.25	6.74	15.49	16.08	16.36	1.30437	3.02537e-42	1.32983e-40
RASD2	ENSG00000100302	1	0.8	0.98	2.05	1.86	2.4	1.30373	4.67439e-12	5.58363e-11
ADGRB1	ENSG00000181790	2.28	2.53	2.29	5.03	5.23	5.86	1.30028	1.54065e-40	6.52966e-39
ITGA3	ENSG00000005884	203.33	214.4	215.54	468.84	461.46	503.59	1.29178	6.92565e-196	1.90154e-193
RHBDF2	ENSG00000129667	8.63	8.27	9.01	19.12	18.14	20.12	1.29044	3.19489e-78	2.90996e-76
SYT17	ENSG00000103528	1.22	1.53	1.24	3.58	2.8	3.24	1.28645	5.76225e-11	6.26669e-10
MICAL2	ENSG00000133816	12.24	12.36	13.26	28.9	26.71	28.93	1.28514	7.72274e-120	1.25049e-117
WNT9A	ENSG00000143816	1.61	1.51	1.48	3.37	3.41	3.55	1.28363	2.98658e-22	6.72779e-21
TBC1D8	ENSG00000204634	8.9	9.12	9.06	20.63	19.97	21.19	1.28312	5.26525e-91	6.04546e-89
AKAP2	ENSG00000157654	5.19	5.19	5.57	11.56	12.07	12.49	1.28303	6.53173e-87	6.87464e-85
CHD5	ENSG00000116254	1.06	1.32	1.14	2.41	2.66	2.8	1.2821	1.38059e-32	4.82571e-31
PFKL	ENSG00000141959	51.03	55.81	55.74	117.94	117.73	128.42	1.28159	5.08449e-137	9.53719e-135
WNT5A	ENSG00000114251	0.36	0.36	0.46	0.87	0.88	0.91	1.2766	2.59447e-09	2.34505e-08
SHB	ENSG00000107338	10.61	10.41	11.56	23.23	24.02	25.43	1.27299	6.19508e-101	8.0942e-99
ELF3	ENSG00000163435	10.51	12.1	8.97	27.51	23.62	25.92	1.27156	1.18975e-65	8.80458e-64
TC2N	ENSG00000165929	0.91	0.56	0.92	1.39	2.13	1.81	1.27106	5.16181e-10	5.02262e-09
ST3GAL1	ENSG00000008513	2.55	2.64	2.71	5.89	5.71	6.03	1.26411	3.82553e-55	2.31549e-53
BHLHE40	ENSG00000134107	55.82	58.5	56.87	123.19	123.36	132.26	1.26358	2.03359e-170	4.64174e-168
PDGFB	ENSG00000100311	22.58	21.78	22.67	45.65	47.97	50.33	1.26157	9.69591e-107	1.35065e-104
novel.7283	-	1.16	1.23	0.82	1.77	2.71	2.52	1.2606	0.00667043	0.0203825
HMGA2	ENSG00000149948	19.1	18.92	18.4	39.98	45.6	40.93	1.25895	2.64555e-111	3.79696e-109
ARHGEF4	ENSG00000136002	0.15	0.25	0.28	0.33	0.46	0.5	1.25696	5.60861e-05	0.000270438
ASAP2	ENSG00000151693	4.76	5.6	5.48	11.1	11.48	12	1.25683	3.6138e-62	2.52633e-60
FZD7	ENSG00000155760	0.89	1.13	1.23	2.42	2.31	2.42	1.25515	6.829e-14	9.34119e-13
NOS1AP	ENSG00000198929	0.07	0.11	0.1	0.19	0.17	0.25	1.25425	0.00792317	0.023762
CACNA1G	ENSG00000006283	0.05	0.05	0.04	0.12	0.09	0.1	1.24879	0.0140062	0.0389759
DEPP1	ENSG00000165507	1.23	1.59	1.68	3.52	2.93	3.38	1.24632	3.59728e-10	3.56809e-09
PFKP	ENSG00000067057	115.25	117.47	118	248.6	252.68	264.58	1.2426	3.64817e-201	1.15191e-198
GCH1	ENSG00000131979	5.44	5.24	5.11	11.36	12.98	11.04	1.2421	1.2342e-37	4.92252e-36
BAIAP2L2	ENSG00000128298	0.68	0.52	0.48	1.09	1.1	1.25	1.24072	0.000133207	0.000596598
CACNA2D3	ENSG00000157445	0.2	0.24	0.24	0.56	0.42	0.51	1.24067	0.000394645	0.00159823
RAB3IL1	ENSG00000167994	2.27	2.34	2.33	4.66	5.3	5.13	1.24064	5.07577e-17	8.71019e-16
BCL9L	ENSG00000186174	16.6	17.12	17.97	36.94	36.08	39.36	1.23756	5.14307e-132	9.19202e-130
PDGFA	ENSG00000197461	1.95	1.87	1.5	3.73	3.86	3.88	1.23691	2.67469e-14	3.76463e-13
MYEOV	ENSG00000172927	12.86	13.53	14.24	28.48	29.49	29.53	1.2358	2.11032e-72	1.82557e-70
SEC14L2	ENSG00000100003	11.98	11.74	12.92	25.34	24.34	26.06	1.23564	2.39635e-79	2.25865e-77
RUNX2	ENSG00000124813	0.15	0.12	0.1	0.27	0.22	0.29	1.23362	0.0018147	0.00636187
SRRM3	ENSG00000177679	1.55	1.38	1.18	2.78	2.99	2.99	1.23136	4.0445e-11	4.43934e-10
ALS2CL	ENSG00000178038	3.04	3.04	3	5.66	6.18	5.97	1.231	3.1663e-35	1.20212e-33
BID	ENSG00000015475	17.73	16.17	16.07	35.01	34.38	37.46	1.22256	2.02211e-66	1.52625e-64
ARG2	ENSG00000081181	2.01	1.24	1.7	3.6	3.36	3.67	1.22065	4.83828e-09	4.22597e-08
UCN2	ENSG00000145040	1.53	1.49	1.37	3.16	2.84	3.39	1.21963	3.72607e-07	2.57253e-06
PDLIM2	ENSG00000120913	9.47	9.84	9.84	19.53	20.79	22.47	1.21957	1.47649e-38	6.0415e-37
PRDM16	ENSG00000142611	0.2	0.28	0.28	0.52	0.55	0.57	1.21942	2.71173e-08	2.18333e-07
CYP27C1	ENSG00000186684	0.08	0.09	0.15	0.2	0.24	0.23	1.21906	0.00789381	0.0236927
RARA	ENSG00000131759	7.28	6.62	7.1	14.3	15.36	15.6	1.21747	1.16499e-53	6.83305e-52
GPR160	ENSG00000173890	6.16	5.64	5	10.66	13.78	11.74	1.21347	2.31076e-22	5.23652e-21
MICB	ENSG00000204516	5.35	4.15	4.18	10.09	8.99	10.16	1.21245	1.19055e-23	2.92163e-22
TNFRSF10D	ENSG00000173530	6.15	6.09	5.85	13.05	12.62	12.92	1.21001	1.74025e-55	1.07042e-53
SNAI3	ENSG00000185669	0.75	0.86	0.83	1.53	2.02	1.66	1.20927	3.81372e-05	0.000189535
HLA-F	ENSG00000204642	1.13	1.09	0.72	1.89	2.09	2.2	1.20619	0.000244824	0.00103485
RHOV	ENSG00000104140	4.04	4.37	3.53	8.15	8.02	9.11	1.20568	8.48536e-17	1.43148e-15
RSKR	ENSG00000167524	0.52	0.6	0.37	1.22	0.87	1.04	1.20544	3.293e-06	1.94834e-05
NAV1	ENSG00000134369	3.65	3.91	4.06	8.01	8.11	8.31	1.20509	1.48551e-97	1.83941e-95
novel.14313	-	3.57	4.64	4.52	7.74	9.21	9.66	1.20488	5.14226e-05	0.000249795
NAV3	ENSG00000067798	1.44	1.49	1.49	3.15	3	3.23	1.20118	6.79878e-40	2.84692e-38
SPAG4	ENSG00000061656	5.34	4.75	4.58	11.07	10.92	11.89	1.19988	3.15027e-15	4.77455e-14
RNF24	ENSG00000101236	3.9	3.53	4.18	8.68	9	8.52	1.19828	1.91267e-46	9.48576e-45
LAT2	ENSG00000086730	28.12	25.48	25.97	54.04	56.34	57.29	1.19807	2.54542e-77	2.29633e-75
TNFRSF12A	ENSG00000006327	29.01	26.41	23.72	50.79	53.75	61.82	1.19783	1.23656e-32	4.33024e-31
OXTR	ENSG00000180914	1.87	1.63	1.96	3.76	4.09	3.74	1.197	5.35899e-22	1.19162e-20
JUNB	ENSG00000171223	13.2	13.83	12.49	26.36	26.41	30.4	1.19495	1.48585e-43	6.84903e-42
LOC102725180	-	0.39	0.61	0.45	0.94	1.22	0.89	1.19445	0.000182806	0.000796884
DPF3	ENSG00000205683	0.94	0.93	0.77	1.49	2.09	2.26	1.19258	3.31256e-10	3.30123e-09
PSD2	ENSG00000146005	0.16	0.23	0.17	0.37	0.41	0.39	1.18633	0.00086547	0.00325841
BBC3	ENSG00000105327	8.47	9.33	8.64	18.97	18.49	18.33	1.18516	3.06e-31	1.01883e-29
KCNK10	ENSG00000100433	0.07	0.08	0.1	0.15	0.2	0.2	1.18447	0.00356531	0.0116376
IKBKE	ENSG00000263528	4.91	5.37	5.06	10.78	10.64	10.77	1.18438	4.8903e-43	2.21114e-41
HDGF	ENSG00000143321	170.05	168.41	154.69	342.29	315.76	345.72	1.18134	1.36184e-132	2.45715e-130
GRM4	ENSG00000124493	0.36	0.45	0.41	0.82	0.88	0.85	1.18131	2.93128e-10	2.94138e-09
HK1	ENSG00000156515	34.97	39.55	39.49	78.63	78.27	81.01	1.17841	3.27328e-117	5.12498e-115
FOSL1	ENSG00000175592	15.84	14.82	14.15	29.78	30.55	32.49	1.17667	1.6293e-47	8.27536e-46
RBPMS2	ENSG00000166831	1.6	1.75	1.72	3.83	3.15	3.32	1.17542	9.67697e-10	9.11184e-09
CHRD	ENSG00000090539	0.16	0.19	0.19	0.38	0.32	0.47	1.17454	0.00411231	0.0132564
NSG1	ENSG00000168824	0.46	0.37	0.24	0.56	0.51	0.92	1.17138	0.00660527	0.0202062
GDF15	ENSG00000130513	43.54	43.22	44.82	94.37	86.76	92.24	1.17068	2.3716e-78	2.17053e-76
RIPK4	ENSG00000183421	0.23	0.14	0.17	0.43	0.29	0.41	1.17	0.00392431	0.0126892
HOMER1	ENSG00000152413	0.49	0.63	0.67	1.11	1.26	1.22	1.16983	3.63905e-10	3.60336e-09
CSRNP1	ENSG00000144655	3.33	3.31	3.61	6.67	6.94	7.45	1.16284	1.51588e-26	4.28631e-25
SMOX	ENSG00000088826	40.36	40.98	41.2	83.41	80.39	87.79	1.16251	8.11319e-108	1.13855e-105
FAM219A	ENSG00000164970	8.46	8.54	8.9	17.37	17.24	18.78	1.15891	2.56179e-60	1.73332e-58
SPSB1	ENSG00000171621	3.44	3.31	2.86	6.51	6.46	6.77	1.15661	2.66136e-24	6.7768e-23
BTG3	ENSG00000154640	17.94	9.1	17.54	27.36	19.67	41.66	1.1542	3.42189e-05	0.000171684
SLC17A7	ENSG00000104888	2.58	2.74	2.83	5.48	5.73	5.49	1.15318	1.8758e-21	4.09413e-20
DENND3	ENSG00000105339	14.83	16.03	15.25	31.3	30.68	34.63	1.15154	2.43316e-99	3.0937e-97
PPP1R13L	ENSG00000104881	26.44	26.44	26.15	49.97	51.78	58.23	1.14732	5.46873e-84	5.42435e-82
ITGA10	ENSG00000143127	0.45	0.37	0.34	0.78	0.71	0.82	1.13832	4.33827e-06	2.51495e-05
IRF1	ENSG00000125347	13.8	14.39	13.41	27.77	27.7	26.7	1.13818	1.37925e-68	1.0933e-66
DDR1	ENSG00000204580	16.44	18.9	17.74	35.61	35.29	37.05	1.13567	4.80309e-85	4.84013e-83
TOX2	ENSG00000124191	3.93	4.35	4.26	8.15	7.84	9.37	1.1352	5.84286e-21	1.23956e-19
SBNO2	ENSG00000064932	18.07	18.25	20.27	38.29	37.27	38.87	1.13008	4.24738e-92	4.99792e-90
MSMP	ENSG00000215183	1.34	2.72	2.07	4.68	3.18	4.12	1.12978	0.00509216	0.0160197
RHEBL1	ENSG00000167550	3.66	3.79	3.87	8.08	7.38	6.83	1.12442	6.01503e-10	5.80513e-09
PIM3	ENSG00000198355	18.79	19.04	17.7	34.69	37.2	39.53	1.12414	4.97344e-56	3.08924e-54
FAM83B	ENSG00000168143	0.48	0.56	0.77	1.08	1.18	1.2	1.12162	1.33868e-09	1.24748e-08
RIPK2	ENSG00000104312	11.32	10.23	10.56	20.68	21.37	22.65	1.12062	2.49339e-46	1.23014e-44
KLF2	ENSG00000127528	0.66	0.86	0.74	1.69	1.31	1.5	1.11993	2.59025e-06	1.56082e-05
ARHGAP45	ENSG00000180448	11.85	12.49	12.7	26.6	26.06	29.5	1.11973	2.58202e-79	2.4216e-77
SYNJ2	ENSG00000078269	7.73	8.21	8.26	16.55	15.6	16.49	1.11807	5.28805e-88	5.75759e-86
NT5E	ENSG00000135318	15.37	15.21	14.08	30.2	29.27	29.91	1.11751	1.67186e-84	1.66702e-82
LGALS1	ENSG00000100097	1576.81	1655.35	1625.86	3283.06	3233.12	3009.21	1.11713	1.63333e-167	3.59808e-165
L1CAM	ENSG00000198910	37.25	38.47	39.6	75.04	74.12	81.41	1.11616	1.08385e-116	1.68307e-114
PHC2	ENSG00000134686	43.27	45.28	43.05	88.88	84.21	88.06	1.11513	2.97233e-123	4.93955e-121
novel.4673	-	3.95	3.99	3.52	7.26	7.79	7.38	1.114	0.0015813	0.00562588
PELI2	ENSG00000139946	0.17	0.17	0.17	0.38	0.28	0.32	1.11263	0.000871853	0.00327658
HOXD11	ENSG00000128713	1.75	1.69	1.75	2.96	3.7	3.67	1.11107	1.49696e-07	1.09161e-06
GPR55	ENSG00000135898	0.1	0.18	0.14	0.31	0.27	0.28	1.10397	0.012862	0.0362174
FGFR3	ENSG00000068078	0.75	0.62	1.02	1.71	1.59	1.47	1.10295	2.76255e-08	2.22235e-07
NAV2	ENSG00000166833	1.04	1.06	1.04	1.97	2.04	2.04	1.10129	4.90352e-27	1.41396e-25
PLIN2	ENSG00000147872	23.99	22.43	20.51	44.25	41.43	45.82	1.10034	1.18865e-51	6.66244e-50
RRAGD	ENSG00000025039	3.78	4.22	4.1	8.18	7.88	7.87	1.10009	3.20528e-42	1.40565e-40
HRH1	ENSG00000196639	4.03	3.49	3.76	7.93	7.01	7.42	1.09895	1.72292e-33	6.26502e-32
STX11	ENSG00000135604	2.38	2.35	2.31	4.47	4.65	4.94	1.09786	3.03719e-23	7.24679e-22
LAMP3	ENSG00000078081	0.72	0.47	0.46	1.35	1.04	1.23	1.09777	9.75718e-05	0.000449319
CLDN1	ENSG00000163347	74.44	75.55	75.74	150.99	151.18	143.48	1.09773	7.94942e-174	1.88252e-171
SLC52A3	ENSG00000101276	0.63	0.5	0.64	1.2	1.4	0.85	1.09624	9.14291e-05	0.000423606
CDH1	ENSG00000039068	0.12	0.11	0.11	0.22	0.21	0.23	1.09295	0.0132425	0.0371508
LDHA	ENSG00000134333	399.21	382.61	373.38	766.21	737.31	764.41	1.09139	2.60428e-167	5.67104e-165
AANAT	ENSG00000129673	0.22	0.41	0.14	0.43	0.39	0.42	1.09075	0.00290098	0.00969294
PMEPA1	ENSG00000124225	13.15	13.53	13.3	25.55	26.14	26.12	1.09064	2.92364e-97	3.59664e-95
SNED1	ENSG00000162804	2.88	3.18	2.77	5.42	5.61	6.4	1.08909	6.12504e-37	2.41748e-35
CLIP2	ENSG00000106665	35.6	38.94	39.27	73.96	72.13	77.28	1.0887	5.38919e-114	7.9146e-112
AXIN2	ENSG00000168646	0.24	0.28	0.21	0.44	0.46	0.54	1.08532	0.0010194	0.00378379
P2RY2	ENSG00000175591	5.26	5.11	5.55	10.32	10.18	11.12	1.08409	1.68973e-60	1.14738e-58
CAPN12	ENSG00000182472	0.21	0.21	0.27	0.42	0.45	0.47	1.08187	0.0121343	0.0344138
SPRY4	ENSG00000187678	22.87	22.49	24.26	45.9	42.49	48.18	1.08144	3.50044e-83	3.45395e-81
FHOD3	ENSG00000134775	6	6.81	6.71	12.93	12.24	13.12	1.0802	3.89969e-53	2.25931e-51
MGAT3	ENSG00000128268	1.13	1.05	1.08	2.15	2.19	2.06	1.0788	2.46788e-14	3.4839e-13
NTSR1	ENSG00000101188	0.92	1.26	1.25	2.44	1.96	2.3	1.07799	4.49653e-10	4.40469e-09
SIK1	ENSG00000142178	0.42	0.34	0.63	0.98	1.03	0.7	1.07608	3.88941e-05	0.000192892
E2F2	ENSG00000007968	0.63	0.18	0.45	0.77	0.73	0.96	1.07398	0.000469157	0.00187475
NES	ENSG00000132688	0.35	0.53	0.44	0.87	0.91	0.78	1.07309	1.14861e-06	7.31689e-06
TLR2	ENSG00000137462	0.76	0.78	0.7	1.58	1.52	1.38	1.07208	1.95053e-08	1.59279e-07
ESAM	ENSG00000149564	25.11	24.52	24.01	47.91	44.87	49.83	1.07185	1.06473e-58	6.86101e-57
TRIML2	ENSG00000179046	26.66	26.72	23.73	50.93	48.2	52.2	1.0699	1.46439e-57	9.27855e-56
CSF3R	ENSG00000119535	0.49	0.45	0.39	0.92	0.7	0.97	1.06931	0.000493735	0.0019624
SEPTIN4	ENSG00000108387	2.4	2.95	1.84	4.27	4.09	4.52	1.06828	1.90082e-08	1.55421e-07
KCNN4	ENSG00000104783	36.09	37.14	36.47	68.9	70.87	74.06	1.06799	2.87009e-87	3.07197e-85
RNF152	ENSG00000176641	0.21	0.27	0.25	0.51	0.46	0.43	1.06372	2.93117e-06	1.74954e-05
NFKB1	ENSG00000109320	11.16	10.94	11.81	22.46	21.06	21.69	1.06003	1.6602e-60	1.13138e-58
MSANTD3-TMEFF1	ENSG00000251349	5.42	8.33	6.57	11.39	15.06	12.48	1.05952	4.83844e-16	7.80122e-15
GPI	ENSG00000105220	55.93	60.46	66.73	105.64	104.55	122.97	1.05698	2.93609e-34	1.08641e-32
SLC45A3	ENSG00000158715	2.09	2.24	2.26	4.47	4.22	3.96	1.05673	1.55027e-16	2.58084e-15
CITED4	ENSG00000179862	38.84	45.31	40.12	76.87	76.24	83.93	1.0553	9.60479e-52	5.41556e-50
PDZD2	ENSG00000133401	0.15	0.1	0.12	0.24	0.3	0.21	1.05462	0.000222844	0.000951708
KDM3A	ENSG00000115548	14.5	14.47	14.22	27.61	26.28	27.92	1.05422	4.47483e-86	4.658e-84
ERRFI1	ENSG00000116285	100.36	101.99	101.24	190.92	194.44	191.56	1.05421	6.12285e-184	1.48715e-181
HAPLN3	ENSG00000140511	1.79	1.57	1.54	3.13	3.14	3.22	1.05127	1.80135e-09	1.6604e-08
INO80D	ENSG00000114933	0.5	0.68	0.4	1.06	1.26	0.7	1.05102	0.00122612	0.00447483
LOC107984862	-	0.46	0.63	0.57	0.96	1.24	0.97	1.05001	1.66956e-05	8.81543e-05
TPM1	ENSG00000140416	203.37	202.05	196.44	385.47	362.46	392.51	1.0495	6.52858e-157	1.30194e-154
CNIH2	ENSG00000174871	2.12	2.72	1.61	4.13	4.26	3.81	1.04847	5.51368e-06	3.13589e-05
CAMKV	ENSG00000164076	0.78	0.67	0.58	1.32	1.36	1.17	1.04748	1.96897e-05	0.000102903
CORO1A	ENSG00000102879	1.43	0.8	1.28	2.17	2.26	2.22	1.04601	0.000123823	0.000557867
TAMALIN	ENSG00000161835	0.33	0.19	0.44	0.58	0.79	0.62	1.03999	0.0167624	0.0456073
GYS1	ENSG00000104812	23.88	23.77	23.92	43.37	45.96	46.38	1.0396	2.36217e-91	2.72874e-89
GAPDH	ENSG00000111640	4469.41	4295.34	4307.08	8155.31	8052.73	8501.15	1.03957	1.11147e-158	2.24009e-156
OSMR	ENSG00000145623	38.02	36.39	38.29	70.44	69.14	73.85	1.03795	6.44646e-105	8.78621e-103
SMAD3	ENSG00000166949	46.11	45.53	46.45	86.74	82.84	87.13	1.0358	2.4228e-130	4.24999e-128
EPOP	ENSG00000273604	1.14	1.38	1.24	2.4	2.19	2.49	1.03495	2.05651e-09	1.88489e-08
ZFAND5	ENSG00000107372	26.7	26.91	26.21	49.36	53.06	47.28	1.03467	1.13768e-103	1.51784e-101
PTPRJ	ENSG00000149177	5.17	5.74	5.98	11.19	10.49	11.05	1.03347	9.26992e-54	5.45399e-52
LOC105379752	-	0.18	0.21	0.14	0.25	0.54	0.2	1.03192	0.00326387	0.0107687
ZNF395	ENSG00000186918	8.38	8.57	8.51	15.52	15.16	17.02	1.03171	4.70515e-55	2.82981e-53
GRID2IP	ENSG00000215045	0.17	0.19	0.25	0.35	0.37	0.45	1.03073	0.00516114	0.0162179
VSTM1	ENSG00000189068	0.79	0.88	0.71	1.81	1.25	1.5	1.02968	0.0077813	0.0233884
novel.4675	-	1.7	2.22	1.82	3.46	4.34	2.99	1.02906	7.83196e-06	4.35492e-05
CAPRIN2	ENSG00000110888	21.91	23.08	22.43	40.34	41.01	42.82	1.02844	3.88945e-89	4.28405e-87
CSGALNACT1	ENSG00000147408	2.34	2.58	2.17	4.24	4.29	4.32	1.02672	1.38038e-17	2.46014e-16
KLF5	ENSG00000102554	1.92	1.68	1.83	3.45	3.47	3.11	1.02435	1.16274e-12	1.45399e-11
BAIAP3	ENSG00000007516	2.99	3.59	3.12	5.39	6.36	6.36	1.02432	2.06661e-22	4.70577e-21
INSIG2	ENSG00000125629	6.7	7.01	7.1	13.41	14.12	12.62	1.02275	6.92148e-32	2.34996e-30
CHST11	ENSG00000171310	0.32	0.48	0.46	0.82	0.74	0.8	1.02206	5.20839e-06	2.97746e-05
SNAI1	ENSG00000124216	2.88	2.61	2.98	4.87	5.47	5.48	1.02157	1.28299e-09	1.19795e-08
SHANK3	ENSG00000251322	2.06	2.38	2.44	4.04	4.08	4.74	1.0213	1.77482e-24	4.54992e-23
PHLDA3	ENSG00000174307	0.35	0.46	0.26	0.62	0.46	0.68	1.02058	0.0138715	0.0386578
TNFRSF10B	ENSG00000120889	22.18	21.81	21.76	41.47	39.98	41.65	1.02044	3.68293e-97	4.47264e-95
PLAT	ENSG00000104368	0.31	0.51	0.46	0.74	0.75	0.89	1.01954	0.000960307	0.00357989
TRIM36	ENSG00000152503	3.61	3.52	3.42	6.33	6.49	6.38	1.01929	9.92586e-26	2.69021e-24
KIRREL2	ENSG00000126259	7.69	8.45	8.47	15.62	15.17	15.23	1.01816	1.21723e-39	5.0571e-38
SNAPC1	ENSG00000023608	7.53	7.31	6.96	12.78	15.01	12.92	1.01761	1.63524e-27	4.7808e-26
PLXNA1	ENSG00000114554	10.39	11.12	11.86	20.01	20	22.05	1.01199	6.44832e-65	4.73502e-63
FAM162A	ENSG00000114023	10.45	9.5	9.65	18.19	18.27	18.58	1.01189	2.00461e-44	9.54206e-43
novel.7838	-	1.13	1.07	0.98	1.87	2.03	2	1.01175	2.35924e-08	1.91089e-07
COL4A1	ENSG00000187498	28.23	28.81	29.59	54.2	52.11	54.76	1.01017	5.04298e-121	8.23614e-119
PRSS53	ENSG00000151006	2.16	2.22	1.56	3.31	3.22	3.7	1.00807	2.12145e-09	1.93878e-08
SHISA3	ENSG00000178343	0.69	0.83	0.76	1.38	1.41	1.44	1.00607	0.000114945	0.000520593
ZSWIM4	ENSG00000132003	1.03	1.07	1.24	1.9	1.99	2.35	1.00275	4.87338e-10	4.75418e-09
SH2B3	ENSG00000111252	11.85	11.78	11.3	21.28	20.54	21.93	1.00255	9.5509e-69	7.63468e-67
novel.16117	-	8.43	8.72	9.42	4.17	3.92	4.14	-1.0004	8.66247e-24	2.14243e-22
MYCBPAP	ENSG00000136449	1.35	1.47	1.19	0.65	0.64	0.79	-1.00099	2.67035e-06	1.6045e-05
VSTM2A	ENSG00000170419	0.9	0.91	0.66	0.44	0.25	0.41	-1.00201	0.00144928	0.00519617
FAM228B	ENSG00000219626	3.5	3.63	3.47	1.71	1.68	1.42	-1.0023	9.98458e-05	0.000458898
SLITRK3	ENSG00000121871	0.85	1.05	0.97	0.44	0.46	0.42	-1.00444	1.72579e-05	9.09208e-05
PYROXD2	ENSG00000119943	0.58	0.64	0.82	0.32	0.24	0.39	-1.00493	0.0128859	0.0362792
ARHGAP11A	ENSG00000198826	0.75	0.92	1.35	0.47	0.5	0.41	-1.00532	8.73356e-06	4.83369e-05
ERV3-1	ENSG00000213462	3.23	4.09	3.76	2.26	1.48	1.81	-1.00885	1.57649e-07	1.14432e-06
ERMAP	ENSG00000164010	5.28	5.9	5.73	2.79	2.32	2.65	-1.00902	1.80132e-17	3.19831e-16
PLCD4	ENSG00000115556	1.12	0.99	1.47	0.52	0.57	0.56	-1.00948	0.000148112	0.000656677
STS	ENSG00000101846	0.56	0.69	0.66	0.28	0.29	0.29	-1.01324	1.37762e-05	7.36014e-05
BCHE	ENSG00000114200	11.33	12.33	11.43	5.38	5.4	5.18	-1.01782	6.75247e-25	1.76937e-23
PCDHB13	ENSG00000187372	0.4	0.31	0.24	0.18	0.09	0.16	-1.018	0.0119808	0.03406
PIH1D2	ENSG00000150773	1.7	1.92	1.88	0.79	0.78	1.27	-1.01945	0.00387857	0.0125542
AP3B2	ENSG00000103723	0.59	0.65	0.51	0.21	0.29	0.2	-1.02281	0.00325348	0.0107382
CXXC4	ENSG00000168772	6.07	6.52	5.71	2.48	2.94	2.68	-1.0234	3.11857e-27	9.04767e-26
SLC6A17	ENSG00000197106	0.36	0.22	0.51	0.18	0.17	0.14	-1.02732	0.00340064	0.0111539
PFN4	ENSG00000176732	1.26	1.37	1.46	0.7	0.65	0.59	-1.02974	0.00307337	0.010201
DEPTOR	ENSG00000155792	2.35	1.91	2.47	0.92	1.25	0.88	-1.03164	3.24168e-06	1.92158e-05
DNAH17	ENSG00000187775	0.27	0.4	0.27	0.15	0.12	0.19	-1.03559	0.000461809	0.00184772
KAT6B	ENSG00000156650	4.21	5.08	5	2.12	2.13	2.17	-1.03741	7.56534e-27	2.16831e-25
CACNA1H	ENSG00000196557	0.27	0.25	0.18	0.11	0.12	0.09	-1.04007	0.00394948	0.0127662
AKAP3	ENSG00000111254	0.57	0.54	0.67	0.27	0.33	0.24	-1.04231	0.00308903	0.0102508
INSYN2B	ENSG00000204767	2.98	2.89	3.05	1.3	1.32	1.34	-1.04247	1.62771e-18	3.05618e-17
LRRC75B	ENSG00000178026	12.82	11	13.49	5.62	5.83	5.61	-1.04685	3.09134e-17	5.3878e-16
AGBL2	ENSG00000165923	4.76	5.38	5.48	2.44	2.2	2.17	-1.04845	1.85844e-15	2.85617e-14
SLC16A8	ENSG00000100156	1.3	1.55	1.56	0.65	0.65	0.66	-1.05076	0.000432293	0.00173955
HMCN1	ENSG00000143341	0.19	0.22	0.26	0.11	0.07	0.11	-1.05089	3.58353e-05	0.000179224
TCN2	ENSG00000185339	15.95	15.77	16	6.44	7.09	7.65	-1.05104	4.99745e-28	1.50042e-26
CAMP	ENSG00000164047	4.46	5.39	6.04	1.78	2.15	2.99	-1.05397	0.00946524	0.0277369
H2AC11	ENSG00000196787	16.55	15.86	20.6	8.38	8.53	6.22	-1.05423	0.000220798	0.000943821
EPHX2	ENSG00000120915	9.62	10.21	8.7	4.1	4.43	4.44	-1.05643	3.15545e-20	6.44876e-19
GRIK2	ENSG00000164418	1.07	1.17	1.17	0.56	0.63	0.52	-1.06379	3.86133e-07	2.65239e-06
GRID2	ENSG00000152208	0.57	0.71	0.78	0.3	0.3	0.3	-1.06695	2.76712e-05	0.000140697
NEK4	ENSG00000114904	1.28	1.13	1.1	0.62	0.33	0.58	-1.06834	0.00104189	0.00385895
ARL16	ENSG00000214087	54.45	52.89	51.01	24.67	20.63	22.94	-1.07459	3.07611e-54	1.84421e-52
ARHGAP4	ENSG00000089820	1.12	1.08	0.76	0.36	0.44	0.49	-1.076	0.000198452	0.000857004
PSTK	ENSG00000179988	5.27	4.55	3.93	2.48	2.14	2.03	-1.07643	8.01457e-05	0.000375182
PERM1	ENSG00000187642	0.54	0.35	0.6	0.16	0.27	0.22	-1.07725	0.0106191	0.0307049
HPGD	ENSG00000164120	1.05	0.87	1.17	0.46	0.49	0.41	-1.08009	0.000418993	0.00169106
DCDC1	ENSG00000170959	0.42	0.27	0.57	0.15	0.39	0.2	-1.08447	0.0154491	0.0424672
MFAP3L	ENSG00000198948	7.17	7.66	7.43	3.1	3.31	3.15	-1.08801	2.67615e-44	1.26749e-42
RSPH4A	ENSG00000111834	0.97	1.17	1.09	0.49	0.45	0.41	-1.08884	4.88595e-05	0.0002382
CDRT4	ENSG00000239704	1.63	2.37	3.66	1.1	1.45	0.93	-1.09047	2.59759e-05	0.000133111
PPFIA2	ENSG00000139220	0.86	1.01	0.99	0.33	0.44	0.45	-1.09398	3.20257e-06	1.90137e-05
RIPOR2	ENSG00000111913	1.62	1.6	1.06	0.67	0.6	0.58	-1.09725	4.9094e-05	0.000239158
SLC27A3	ENSG00000143554	0.84	0.88	0.94	0.39	0.27	0.5	-1.09756	0.00279702	0.00937703
PLA2G6	ENSG00000184381	9.23	9.21	8.61	3.93	3.73	4.11	-1.09815	1.38946e-32	4.84775e-31
PCDHB12	ENSG00000120328	0.35	0.38	0.56	0.14	0.2	0.21	-1.09921	0.00558993	0.0174151
PAX2	ENSG00000075891	102.59	108.9	107.06	48.07	46.26	50.52	-1.10075	7.48907e-116	1.13504e-113
TSPYL2	ENSG00000184205	30.31	31.2	31.04	13.79	12.38	13.64	-1.10316	7.2803e-65	5.3253e-63
PDE6B	ENSG00000133256	0.38	0.5	0.45	0.17	0.09	0.3	-1.10729	0.00548716	0.0171457
CUBN	ENSG00000107611	0.18	0.14	0.21	0.08	0.08	0.08	-1.11031	0.00131222	0.00475337
C20orf204	ENSG00000196421	1.78	1.91	1.68	0.55	0.83	0.84	-1.11189	9.35066e-06	5.13473e-05
SESN2	ENSG00000130766	6.41	6.47	6.18	2.58	2.75	2.81	-1.11282	2.10933e-24	5.38561e-23
TEKT4	ENSG00000163060	1.07	1.21	0.92	0.42	0.5	0.44	-1.11358	0.000818113	0.00309983
KLLN	ENSG00000227268	0.53	0.61	0.45	0.27	0.18	0.23	-1.11927	0.000657783	0.00254009
ARSD	ENSG00000006756	5.25	5.84	5.4	2.4	2.24	2.53	-1.12189	1.48201e-29	4.74269e-28
GRAMD2A	ENSG00000175318	0.68	0.85	0.82	0.32	0.32	0.37	-1.12307	0.000287925	0.00119779
HERC6	ENSG00000138642	4.09	4.12	4.31	1.77	1.77	1.76	-1.12321	3.95482e-19	7.67664e-18
HAAO	ENSG00000162882	0.12	0.08	0.11	0.05	0.04	0.05	-1.124	0.0182211	0.0490269
ABCC6	ENSG00000091262	3.36	3.21	3.26	1.44	1.46	2.22	-1.12782	1.75056e-08	1.4388e-07
CLDN4	ENSG00000189143	2.17	2.22	2.09	0.89	0.82	1.01	-1.13003	3.30522e-05	0.000166226
UGT2B7	ENSG00000171234	11.21	12.12	11.62	6.26	5.31	4.91	-1.1304	1.475e-47	7.51177e-46
MPC2	ENSG00000143158	98.39	97.22	88.57	43.01	43.32	37.22	-1.13228	1.74086e-91	2.02335e-89
OPRD1	ENSG00000116329	0.1	0.12	0.15	0.03	0.06	0.06	-1.13444	0.0131996	0.0370468
PJVK	ENSG00000204311	1.32	1.13	1.08	0.38	0.51	0.42	-1.13536	0.000724472	0.00277387
RMDN2	ENSG00000115841	3.49	2.86	3.2	1.17	1.56	1.21	-1.13567	4.08236e-07	2.79611e-06
ITIH4	ENSG00000055955	3.71	2.87	3.07	1.4	1.19	1.43	-1.13792	1.32372e-11	1.52079e-10
ACYP2	ENSG00000170634	8.67	9.05	7.4	3.01	3.39	2.46	-1.14121	5.28481e-09	4.59691e-08
ABHD11	ENSG00000106077	28.88	27.13	28.86	12.33	11.3	12.15	-1.14866	2.87371e-41	1.23452e-39
DNAI4	ENSG00000152763	0.76	0.77	0.57	0.19	0.37	0.31	-1.14877	0.00556455	0.0173532
FAM71F2	ENSG00000205085	1.13	1.24	0.9	0.47	0.41	0.48	-1.1488	6.55194e-06	3.68437e-05
TRPV1	ENSG00000196689	0.56	0.58	0.58	0.1	0.31	0.3	-1.1522	0.00143025	0.00513282
GGT1	ENSG00000100031	20.11	21.22	21.73	8.84	8.44	8.94	-1.15517	2.72531e-49	1.46263e-47
EFNB2	ENSG00000125266	5.73	6.47	6.65	2.66	2.5	2.57	-1.15706	1.09503e-32	3.87039e-31
TSNAXIP1	ENSG00000102904	4.18	4.88	4.26	2.07	1.59	1.95	-1.16023	8.40684e-12	9.8374e-11
SLC49A3	ENSG00000169026	0.45	0.44	0.4	0.17	0.15	0.22	-1.16285	0.0147047	0.0406805
DKK1	ENSG00000107984	6.7	5.71	5.2	3.04	2.24	1.97	-1.16537	3.62339e-10	3.59211e-09
LHPP	ENSG00000107902	5.2	5.52	5.14	2.01	2.28	2.75	-1.16933	9.48669e-08	7.08976e-07
novel.17180	-	2.04	1.8	1.73	0.68	0.83	0.78	-1.16976	2.44669e-07	1.73151e-06
LCN10	ENSG00000187922	0.6	0.93	0.85	0.17	0.51	0.37	-1.17398	0.0110514	0.0317705
RASL10B	ENSG00000270885	3.18	3.63	3.53	1.56	1.12	1.55	-1.17418	2.81951e-13	3.69544e-12
RIMBP3B	ENSG00000274600	0.6	0.71	0.7	0.28	0.28	0.26	-1.17525	4.48426e-06	2.59323e-05
LOC107984974	-	8.58	7.79	8	3.41	3.26	3.3	-1.17657	1.82147e-23	4.42974e-22
CCDC30	ENSG00000186409	1.05	0.98	0.89	0.35	0.47	0.3	-1.18074	1.6299e-05	8.62285e-05
EIF3CL	ENSG00000205609	1.06	1.54	1.13	0.52	0.72	0.29	-1.18308	0.000103845	0.000475661
PARD3B	ENSG00000116117	0.32	0.45	0.36	0.14	0.14	0.17	-1.18375	2.64354e-05	0.000135174
IFIT1	ENSG00000185745	1.55	1.33	1.41	0.67	0.52	0.54	-1.18889	6.56061e-09	5.65472e-08
SLC2A11	ENSG00000133460	14.13	12.96	14	5.33	5.29	5.59	-1.19215	1.711e-90	1.92945e-88
IL17RE	ENSG00000163701	0.34	0.42	0.42	0.17	0.18	0.11	-1.19713	0.0178187	0.0480739
LYNX1	ENSG00000180155	0.65	0.5	0.65	0.17	0.24	0.32	-1.19738	0.000152441	0.000674293
RIBC1	ENSG00000158423	3.9	3.48	3.88	1.5	1.28	1.44	-1.19756	4.07429e-07	2.7926e-06
DUSP14	ENSG00000276023	0.73	1.26	0.6	0.28	0.32	0.43	-1.19994	0.00184857	0.00646743
C2orf27A	ENSG00000274392	6.66	5.38	5.63	2.45	2.97	1.7	-1.20134	1.24096e-06	7.8576e-06
DNAH7	ENSG00000118997	0.49	0.63	0.55	0.24	0.2	0.15	-1.20206	2.55848e-08	2.06521e-07
PDIA2	ENSG00000185615	0.92	0.79	0.7	0.29	0.44	0.24	-1.20292	0.00896112	0.0264272
DNAAF1	ENSG00000154099	0.58	0.69	0.69	0.31	0.28	0.18	-1.20575	5.85674e-05	0.00028083
ADI1	ENSG00000182551	15.41	16.09	14.4	6.09	5.58	5.92	-1.21141	5.84616e-44	2.7347e-42
PCDHGB6	ENSG00000253305	0.26	0.24	0.29	0.11	0.15	0.13	-1.21349	0.00749757	0.0226073
SHLD1	ENSG00000171984	6.21	9.1	6.74	3.95	3.02	3.36	-1.21382	1.96229e-09	1.80376e-08
CFHR1	ENSG00000244414	10.25	8.89	8.83	4.14	3.23	3.72	-1.21412	1.95754e-10	1.99492e-09
CATSPERE	ENSG00000179397	0.8	0.71	0.52	0.29	0.32	0.22	-1.2183	0.000836571	0.00316029
OSR2	ENSG00000164920	2.54	2.69	2.43	1.03	0.86	1.24	-1.21883	1.49675e-06	9.37699e-06
PMF1-BGLAP	ENSG00000260238	2.41	1.98	0.92	0.51	1.01	0.68	-1.22226	0.0131487	0.0369203
SSC5D	ENSG00000179954	3.39	3.37	3.69	1.43	1.37	1.35	-1.22245	1.79706e-21	3.93133e-20
CDNF	ENSG00000185267	1.34	1.15	1.43	0.37	0.7	0.48	-1.23248	0.00284989	0.00953403
BORCS7	ENSG00000166275	5.66	5.18	5.82	1.84	2.52	2.29	-1.23266	8.60985e-16	1.36041e-14
ALDH1A1	ENSG00000165092	0.71	0.67	0.56	0.3	0.26	0.2	-1.23573	0.00557756	0.0173851
CD24	ENSG00000272398	9.03	8.07	7.6	3.38	3.39	2.86	-1.2374	9.62352e-23	2.23155e-21
ADAMTS6	ENSG00000049192	2.5	2.69	2.37	1.12	0.89	1.01	-1.238	3.45883e-21	7.44631e-20
BMP5	ENSG00000112175	4.32	4.89	4.66	1.88	1.72	1.77	-1.24481	3.70555e-25	9.79102e-24
TP53INP1	ENSG00000164938	10.24	10.65	10.36	4.1	4.15	3.91	-1.24485	1.97984e-68	1.56284e-66
RFPL1	ENSG00000128250	0.23	0.22	0.17	0.12	0.06	0.07	-1.2461	0.0123504	0.0349585
COLQ	ENSG00000206561	1.18	0.97	1.28	0.5	0.41	0.41	-1.2536	8.63974e-06	4.78456e-05
PCDHGA9	ENSG00000261934	0.67	0.56	0.65	0.24	0.33	0.26	-1.25484	0.000183563	0.000799817
KSR2	ENSG00000171435	0.2	0.26	0.24	0.09	0.09	0.1	-1.25832	4.27305e-07	2.92144e-06
NUPR1	ENSG00000176046	0.3	0.31	0.33	0.14	0.11	0.13	-1.26036	0.000850005	0.00320656
TIAF1	ENSG00000221995	1.14	1.34	0.99	0.44	0.47	0.44	-1.26039	0.000202721	0.000874044
SLC5A12	ENSG00000148942	1.78	1.91	1.83	0.74	0.75	0.66	-1.26375	1.01924e-13	1.37532e-12
GTF2IRD2B	ENSG00000174428	31.14	33.12	29.7	12.91	14.07	15.02	-1.26728	5.73768e-50	3.14163e-48
FAM215A	ENSG00000267496	1.02	1.11	1.49	0.63	0.31	0.47	-1.26831	0.0155434	0.0426706
PARP10	ENSG00000178685	4.06	2.84	2.27	1.41	1.1	1.02	-1.27014	9.1067e-10	8.60481e-09
PSAT1	ENSG00000135069	96.89	100.14	95.99	39.58	37.55	34.97	-1.27112	4.56321e-129	7.93119e-127
PLCL1	ENSG00000115896	0.24	0.2	0.17	0.06	0.08	0.06	-1.27415	0.0106919	0.0308938
RPS6KA2	ENSG00000071242	0.4	0.49	0.56	0.21	0.17	0.17	-1.27416	2.25771e-05	0.000116896
novel.6059	-	1.39	1.25	1.17	0.38	0.6	0.47	-1.28476	7.86644e-07	5.14783e-06
RNF224	ENSG00000233198	1.52	1.39	1.63	0.52	0.43	0.7	-1.28644	0.000686501	0.00264023
GGT2	ENSG00000133475	0.43	0.36	0.39	0.14	0.14	0.16	-1.29048	0.00253847	0.00859693
MEF2C	ENSG00000081189	0.62	0.63	0.62	0.23	0.19	0.29	-1.29354	1.41255e-06	8.87588e-06
LANCL2	ENSG00000132434	7.98	8.21	7.57	3.04	2.78	3.1	-1.29478	4.49945e-44	2.12045e-42
LRRC66	ENSG00000188993	0.45	0.46	0.53	0.17	0.14	0.23	-1.29943	0.00114513	0.00420966
UTY	ENSG00000183878	1.43	1.59	1.44	0.51	0.57	0.59	-1.30013	1.32948e-19	2.62638e-18
MUC16	ENSG00000181143	0.78	0.88	0.77	0.33	0.25	0.31	-1.30487	3.45819e-15	5.22035e-14
CFAP94	ENSG00000118307	0.63	0.7	0.74	0.39	0.25	0.16	-1.30519	0.00316175	0.0104701
KIAA0825	ENSG00000185261	0.55	0.54	0.67	0.26	0.22	0.28	-1.30814	6.70559e-06	3.76184e-05
LY75	ENSG00000054219	0.15	0.13	0.12	0.05	0.07	0.02	-1.32055	0.0165253	0.0450332
LRGUK	ENSG00000155530	0.74	0.97	0.86	0.27	0.35	0.32	-1.32493	8.88573e-07	5.76324e-06
CRYAB	ENSG00000109846	1.65	1.51	1.31	0.58	0.55	0.43	-1.33052	0.00859788	0.0254869
VCAN	ENSG00000038427	13.09	14.49	15.3	5.59	5.05	5.32	-1.33408	1.02221e-87	1.10033e-85
H3C15	ENSG00000203852	3.72	6.55	3.78	1.77	1.11	2.07	-1.33521	0.0131958	0.0370417
RCBTB2	ENSG00000136161	12.55	11.69	12.8	4.32	4.58	4.76	-1.33637	3.16591e-48	1.64775e-46
H2BC21	ENSG00000184678	17.25	16.44	17.7	6.41	6.26	6.1	-1.33648	2.82918e-48	1.47655e-46
H2BC12	ENSG00000197903	320.68	264.51	278.93	103.93	100.61	106.29	-1.33989	1.72463e-85	1.75661e-83
SLC3A1	ENSG00000138079	13.19	13.56	12.94	4.99	4.24	4.88	-1.34532	3.16882e-49	1.68633e-47
AMACR	ENSG00000242110	13.32	12.72	12.83	4.88	4.68	4.5	-1.34642	9.82633e-67	7.53684e-65
EPM2A	ENSG00000112425	1.54	1.67	1.65	0.53	0.57	0.62	-1.34797	1.70273e-08	1.40192e-07
ITGB8	ENSG00000105855	5.11	5.84	5.67	1.9	2.13	1.93	-1.34917	1.99175e-55	1.22116e-53
novel.13594	-	1.66	0.86	1.78	0.94	0.37	0.29	-1.35005	0.00235116	0.00801993
H3C6	ENSG00000274750	2.69	2.28	2.1	1.23	0.8	0.77	-1.35667	4.76185e-10	4.65017e-09
RIMBP3	ENSG00000275793	0.63	0.76	0.53	0.21	0.24	0.25	-1.35797	2.16349e-07	1.54728e-06
UCP1	ENSG00000109424	0.11	0.17	0.19	0.07	0.06	0.05	-1.36114	0.0135927	0.0379926
KRT15	ENSG00000171346	8.08	8.79	8.71	2.98	2.98	3.04	-1.36244	3.48885e-21	7.50242e-20
MRPL23	ENSG00000214026	1.23	0.75	0.64	0.18	0.4	0.75	-1.3632	0.00216147	0.00741946
KDM8	ENSG00000155666	0.63	0.75	0.62	0.23	0.19	0.28	-1.36322	0.000407966	0.00164901
novel.6529	-	3.47	4.05	3.21	1.24	1.08	1.47	-1.37585	2.06956e-11	2.33519e-10
CELF6	ENSG00000140488	0.37	0.3	0.37	0.14	0.18	0.08	-1.38191	0.00454663	0.0144839
TNFSF10	ENSG00000121858	1.1	1.03	1.15	0.37	0.36	0.44	-1.38438	0.000205965	0.000887023
PRDM6	ENSG00000061455	0.15	0.19	0.2	0.1	0.14	0.02	-1.3928	0.0151096	0.0416426
MAPK10	ENSG00000109339	0.51	0.5	0.62	0.28	0.22	0.13	-1.39331	1.23922e-06	7.84925e-06
RTN1	ENSG00000139970	0.59	0.44	0.5	0.13	0.11	0.21	-1.39708	0.00306747	0.0101881
LOC102724197	-	0.84	0.94	0.82	0.32	0.32	0.31	-1.39735	0.000730548	0.00279544
RGS2	ENSG00000116741	23.49	24.47	21.61	7.75	7.77	8.5	-1.41114	1.779e-38	7.26363e-37
VWA5A	ENSG00000110002	3.71	3.05	3.75	1.46	1.16	1.66	-1.41434	5.15845e-16	8.30304e-15
novel.14913	-	1.84	1.66	1.47	0.65	0.39	0.66	-1.41601	1.59325e-05	8.44077e-05
CCT6B	ENSG00000132141	0.69	0.49	0.45	0.17	0.22	0.24	-1.42209	0.0116306	0.033204
SLC22A3	ENSG00000146477	5.6	6.49	5.66	2.03	2.18	2.11	-1.42524	5.16606e-33	1.83623e-31
GADD45B	ENSG00000099860	36.53	35.02	33.09	12.61	11.48	11.64	-1.43049	2.36018e-56	1.4855e-54
AKR1C3	ENSG00000196139	3.05	2.34	2.6	1.03	0.78	0.91	-1.43074	1.44023e-05	7.66866e-05
VSTM2L	ENSG00000132821	0.99	0.78	0.72	0.2	0.29	0.36	-1.43267	0.000994579	0.00369819
USP51	ENSG00000247746	1.07	1.25	1.3	0.4	0.4	0.44	-1.43434	7.93485e-11	8.52187e-10
LOC107985388	-	1.4	1.48	1.63	0.5	0.4	0.63	-1.43558	9.83349e-06	5.38271e-05
H2AC8	ENSG00000277075	20.88	21.96	18.25	5.85	6.91	7.46	-1.44859	5.66732e-10	5.49756e-09
TMEFF2	ENSG00000144339	100.52	95.4	97.2	34.01	31	33.18	-1.44958	6.06576e-160	1.24908e-157
PCDHB15	ENSG00000113248	0.15	0.25	0.15	0.04	0.06	0.08	-1.45093	0.0176371	0.0476111
HTR6	ENSG00000158748	1.17	1.03	1.22	0.39	0.44	0.34	-1.45181	7.89797e-09	6.75517e-08
CFAP206	ENSG00000272514	0.77	0.86	0.64	0.3	0.24	0.22	-1.45965	0.000422981	0.00170534
KCNH2	ENSG00000055118	0.17	0.29	0.23	0.07	0.07	0.12	-1.48068	0.0125691	0.0354875
NFILZ	ENSG00000268480	0.24	0.21	0.3	0.09	0.05	0.1	-1.4852	0.0021956	0.00752725
NTNG1	ENSG00000162631	2.39	2.51	2.36	0.89	0.86	0.68	-1.48541	2.80528e-16	4.58946e-15
GUCY1A1	ENSG00000164116	1.69	1.47	1.65	0.58	0.48	0.6	-1.48742	5.27526e-23	1.24149e-21
TMEM117	ENSG00000139173	1.4	1.56	1.24	0.5	0.53	0.36	-1.48772	5.86503e-08	4.49123e-07
CPO	ENSG00000144410	0.11	0.06	0.06	0.04	0.08	0.04	-1.48907	0.00052571	0.00207232
PIK3R3	ENSG00000117461	5.95	5.47	5.7	2.03	1.82	1.75	-1.49624	6.01086e-52	3.40946e-50
OGDHL	ENSG00000197444	6.64	7.24	6.82	2.26	2.1	2.55	-1.50433	3.32472e-41	1.42504e-39
BCO2	ENSG00000197580	0.26	0.32	0.37	0.15	0.11	0.06	-1.51032	0.00775458	0.0233191
ARMH1	ENSG00000198520	1.65	1.39	1.37	0.59	0.38	0.51	-1.51181	1.57258e-05	8.3359e-05
CFI	ENSG00000205403	0.61	0.51	0.3	0.12	0.24	0.17	-1.51745	0.012393	0.0350564
MT-CO1	ENSG00000198804	0.37	0.66	0.96	0.13	0.43	0.09	-1.53087	0.00168095	0.0059336
C1orf53	ENSG00000203724	5.18	5.91	3.93	1.72	1.43	1.55	-1.53194	0.000438951	0.00176409
SNTB1	ENSG00000172164	1.44	1.49	1.59	0.54	0.5	0.46	-1.53556	1.81541e-13	2.41016e-12
CNGB3	ENSG00000170289	0.48	0.46	0.37	0.16	0.14	0.11	-1.54015	5.27843e-05	0.000256147
PPT2	ENSG00000221988	0.93	0.81	1.08	0.49	0.34	0.1	-1.54407	0.00176273	0.00619228
SULF1	ENSG00000137573	0.15	0.11	0.14	0.04	0.05	0.03	-1.55637	0.0140235	0.0390011
H1-2	ENSG00000187837	59.02	61.55	53.75	17.19	18.9	18.01	-1.55694	7.14145e-44	3.33238e-42
CYS1	ENSG00000205795	13.85	15.95	16.14	4.99	4.86	4.53	-1.55935	3.18224e-60	2.14546e-58
BST2	ENSG00000130303	4.33	3.55	3.75	1.37	0.73	1.47	-1.56934	1.8552e-06	1.14393e-05
CLDN2	ENSG00000165376	28.28	28.17	28.22	9.01	8.14	8.98	-1.57714	3.71807e-116	5.68055e-114
C17orf97	ENSG00000187624	1.69	1.32	1.61	0.59	0.36	0.48	-1.58504	3.03754e-06	1.80849e-05
FLRT3	ENSG00000125848	6.18	5.84	6.41	2.27	1.76	1.67	-1.59949	7.29609e-39	3.00488e-37
SERPINF1	ENSG00000132386	8.24	7.33	7.09	2.77	1.98	2.19	-1.60792	4.88234e-18	8.9368e-17
H2BC5	ENSG00000158373	58.98	56.41	57.8	16.76	13.9	16.67	-1.61703	1.72218e-51	9.56792e-50
PODNL1	ENSG00000132000	0.53	0.51	0.56	0.09	0.22	0.22	-1.62411	0.000834733	0.00315689
C5orf49	ENSG00000215217	0.48	0.48	0.28	0.12	0.12	0.12	-1.65327	0.00671518	0.0204994
VPS52	ENSG00000223501	5.72	7.26	6.47	1.41	2.45	1.88	-1.6561	8.79215e-10	8.34087e-09
ARRDC4	ENSG00000140450	3.34	4.05	3.92	1.06	1.23	0.99	-1.67326	5.26772e-30	1.70885e-28
MROH8	ENSG00000101353	0.38	0.3	0.34	0.06	0.17	0.11	-1.69878	0.00582446	0.0180626
EFCAB6	ENSG00000186976	0.13	0.14	0.1	0.05	0.02	0.05	-1.70229	0.0149749	0.0413314
CLU	ENSG00000120885	308.09	299.7	315.81	87.27	82.32	91.79	-1.70398	3.12422e-285	1.44362e-282
COL28A1	ENSG00000215018	0.15	0.09	0.12	0.05	0.05	0.05	-1.722	0.00480777	0.0152288
GTF2IRD2	ENSG00000196275	19.1	20.44	21.07	6.35	7.63	6.8	-1.72589	5.29996e-32	1.81242e-30
IGFN1	ENSG00000163395	0.28	0.27	0.33	0.12	0.06	0.06	-1.73514	2.53947e-08	2.05161e-07
CACNG6	ENSG00000130433	0.74	0.58	0.58	0.15	0.16	0.18	-1.73625	0.00119513	0.00437099
FAM71E1	ENSG00000142530	0.95	1	0.61	0.34	0.17	0.28	-1.7369	0.00320947	0.0106041
TMEM217	ENSG00000172738	0.45	0.34	0.5	0.17	0.08	0.11	-1.74042	0.00458164	0.0145881
H4C15	ENSG00000270276	60.06	62.77	66.43	18.15	15.53	17.19	-1.75288	3.38477e-98	4.24666e-96
CDH16	ENSG00000166589	17.89	18.2	19.2	4.46	5.2	5.39	-1.76017	4.35438e-85	4.41143e-83
SLC25A21	ENSG00000183032	0.68	0.7	0.75	0.25	0.27	0.12	-1.77094	9.21508e-06	5.06322e-05
CFAP70	ENSG00000156042	0.55	0.54	0.69	0.11	0.25	0.11	-1.77647	5.86462e-06	3.32253e-05
MAP2K6	ENSG00000108984	0.45	0.43	0.43	0.14	0.13	0.08	-1.78154	6.71492e-15	9.88454e-14
KANK3	ENSG00000186994	0.72	1.07	0.97	0.39	0.22	0.12	-1.78968	0.0058784	0.0182209
H2BC4	ENSG00000180596	11.6	9.51	19.04	3.64	4.49	4.17	-1.80348	9.13108e-26	2.48546e-24
TNXB	ENSG00000168477	0.18	0.17	0.21	0.06	0.05	0.06	-1.80949	3.7865e-06	2.21337e-05
LRRTM4	ENSG00000176204	1.13	1.24	1.45	0.39	0.39	0.23	-1.81347	3.79376e-11	4.17796e-10
UNC13C	ENSG00000137766	4.53	4.99	5.07	1.21	1.2	1.39	-1.81732	2.68417e-80	2.54258e-78
H4C14	ENSG00000270882	27.12	28.43	32.88	8	5.99	8.85	-1.82611	6.49104e-07	4.30577e-06
RSPH1	ENSG00000160188	1.03	1.68	1.32	0.36	0.18	0.43	-1.83105	0.000268434	0.00112411
KLHDC7A	ENSG00000179023	0.42	0.36	0.35	0.13	0.09	0.08	-1.8379	3.30864e-06	1.95637e-05
HOGA1	ENSG00000241935	0.53	0.43	0.44	0.11	0.06	0.21	-1.83932	0.00132491	0.00479382
BRINP3	ENSG00000162670	0.27	0.4	0.31	0.15	0.07	0.04	-1.8398	0.00167335	0.00590896
LOC102724219	ENSG00000274333	0.52	0.74	0.63	0.18	0.22	0.19	-1.84104	2.78502e-08	2.23853e-07
NPY1R	ENSG00000164128	18.35	17.95	17.33	4.58	4.89	4.33	-1.84184	2.93857e-100	3.81309e-98
VAV3	ENSG00000134215	1.45	1.7	1.69	0.35	0.33	0.52	-1.84322	5.31421e-13	6.78421e-12
CBLN2	ENSG00000141668	15.09	14.95	14.68	3.72	3.95	3.57	-1.8802	1.05984e-90	1.20955e-88
UNC5A	ENSG00000113763	2.64	2.39	2.58	0.7	0.61	0.59	-1.88424	7.9816e-25	2.0828e-23
PBLD	ENSG00000108187	14.15	13.99	13.58	3.63	3.23	3.43	-1.89475	2.53057e-69	2.05758e-67
FLRT2	ENSG00000185070	6.74	7.05	7.85	1.78	1.63	1.93	-1.90863	3.0946e-90	3.46906e-88
H2AC13	ENSG00000196747	9.47	8.55	13.1	2.41	2.49	2.85	-1.92809	5.30416e-06	3.02764e-05
PDE1A	ENSG00000115252	0.71	0.98	0.59	0.18	0.18	0.21	-1.93095	2.9168e-06	1.74153e-05
H2AC17	ENSG00000278677	8.48	4.92	5.96	1.91	1.55	1.14	-1.93976	0.000383446	0.00155621
DLGAP1	ENSG00000170579	0.21	0.19	0.27	0.02	0.1	0.05	-1.94914	0.00251581	0.00852477
CARD9	ENSG00000187796	0.35	0.23	0.2	0.06	0.08	0.06	-1.96412	0.0126423	0.0356783
GPR132	ENSG00000183484	0.19	0.12	0.22	0.03	0.04	0.05	-1.96501	0.00675358	0.0206099
EFCAB2	ENSG00000203666	6.76	6.92	6.38	2.1	1.61	2.25	-1.96545	5.66367e-42	2.47802e-40
NIPAL2	ENSG00000104361	0.4	0.35	0.31	0.07	0.1	0.08	-1.97397	1.11801e-06	7.13636e-06
H2AC6	ENSG00000180573	241.65	223.55	240.98	51.91	49.81	55.98	-1.98911	1.803e-182	4.32378e-180
ESPNL	ENSG00000144488	1.51	1.25	1.49	0.31	0.25	0.48	-1.99248	1.55885e-12	1.93528e-11
TEX52	ENSG00000283297	0.36	0.76	0.84	0.22	0	0.18	-2.00955	0.0165772	0.0451423
FGB	ENSG00000171564	0.21	0.2	0.19	0.05	0.05	0.05	-2.01331	0.00200224	0.00693592
PHEX	ENSG00000102174	0.07	0.08	0.14	0.01	0.04	0.01	-2.055	0.0133793	0.0374735
RASSF10	ENSG00000189431	0.63	0.58	0.55	0.16	0.06	0.17	-2.05654	9.97981e-06	5.46122e-05
PDZD3	ENSG00000172367	0.13	0.25	0.39	0.05	0.06	0.06	-2.06233	0.0105674	0.0305824
H3-2	ENSG00000203818	1.08	0.85	1.22	0.16	0.46	0.2	-2.06838	8.33068e-07	5.4366e-06
GPR20	ENSG00000204882	0.39	0.22	0.4	0.04	0.1	0.1	-2.09464	0.0165578	0.0450959
TMEM270	ENSG00000175877	1.46	0.63	0.69	0.36	0.31	0.05	-2.09706	0.00636524	0.0195381
H4C8	ENSG00000158406	13.09	9.43	10.79	3.19	2.04	1.76	-2.09761	0.000281178	0.0011723
EFCAB12	ENSG00000172771	0.34	0.25	0.2	0.02	0.06	0.1	-2.10865	0.00757947	0.0228288
PBX1	ENSG00000185630	0.16	0.14	0.11	0.04	0.03	0.02	-2.11007	0.000362774	0.00148088
LRIG1	ENSG00000144749	0.2	0.2	0.17	0.05	0.09	0	-2.11489	0.00167102	0.00590184
BCO1	ENSG00000135697	7.65	7.11	6.63	1.6	1.29	1.73	-2.11724	1.64977e-43	7.54949e-42
GPR35	ENSG00000178623	0.2	0.34	0.38	0.05	0.08	0.09	-2.12392	0.00406839	0.0131237
NRL	ENSG00000129535	0.15	0.12	0.1	0.01	0.03	0.05	-2.12642	0.014864	0.0410674
NPR1	ENSG00000169418	66.04	67.13	68.42	14.9	12.86	14.25	-2.13612	0	0
novel.6649	-	1.64	1.6	1.17	0.15	0.28	0.47	-2.15192	6.30284e-07	4.18973e-06
SCHIP1	ENSG00000151967	0.74	1.58	0.22	0.14	0.05	0.16	-2.16152	0.000362652	0.0014807
IQCN	ENSG00000130518	0.92	1.29	1.23	0.2	0.21	0.3	-2.17575	3.18836e-15	4.82841e-14
CDH18	ENSG00000145526	1.25	1.58	1.4	0.29	0.23	0.37	-2.21334	1.09744e-15	1.71827e-14
SPI1	ENSG00000066336	0.54	0.53	0.37	0.09	0.08	0.11	-2.21809	0.000115323	0.000522054
WWC3	ENSG00000047644	0.11	0.09	0.12	0.03	0.01	0.02	-2.23841	0.000742764	0.00283875
novel.378	-	8.89	9.04	9.33	1.85	1.8	1.62	-2.26367	8.45777e-45	4.05652e-43
PDZK1	ENSG00000174827	41.69	40.17	41.97	8.06	7.59	7.16	-2.30351	2.96719e-198	9.06669e-196
ZNF559-ZNF177	ENSG00000270011	0.3	0.22	0.44	0.07	0.12	0	-2.31368	0.00191876	0.00669324
TIGD1	ENSG00000221944	0.07	0.13	0.1	0.01	0.01	0.03	-2.32266	0.0057585	0.0178785
H3C10	ENSG00000278828	10.24	10.15	8.89	2.56	1.11	1.53	-2.34208	7.1891e-07	4.73731e-06
RNF157	ENSG00000141576	0.89	0.86	0.74	0.17	0.16	0.14	-2.34383	2.91347e-17	5.09184e-16
SOHLH2	ENSG00000120669	0.85	0.54	0.64	0.24	0.02	0.11	-2.37377	3.84373e-05	0.000190877
AGT	ENSG00000135744	2.67	2.77	2.15	0.38	0.41	0.52	-2.40037	6.54036e-18	1.18571e-16
novel.774	-	1.11	1.23	1.18	0.15	0.27	0.2	-2.41015	2.26972e-44	1.07769e-42
DNAH6	ENSG00000115423	0.03	0.05	0.04	0.01	0.01	0	-2.43914	0.00865611	0.0256315
ERP27	ENSG00000139055	0.33	0.3	0.34	0.06	0.07	0.05	-2.47551	0.00675985	0.0206258
SRGAP3	ENSG00000196220	0.28	0.37	0.29	0.06	0.07	0.05	-2.48282	1.21349e-08	1.01276e-07
CDH12	ENSG00000154162	4.65	4.19	4.78	0.65	0.6	0.92	-2.52505	3.70693e-54	2.21539e-52
SMTNL2	ENSG00000188176	0.31	0.23	0.46	0.08	0.04	0.05	-2.55479	0.000873797	0.00328193
FOXJ1	ENSG00000129654	0.19	0.1	0.18	0	0.03	0.04	-2.60506	0.0108436	0.031254
SCARA5	ENSG00000168079	12.86	13.25	14.16	2.17	1.81	2	-2.63558	5.33898e-166	1.1494e-163
H2BC8	ENSG00000273802	7.54	9.23	8.32	0.84	1.09	1.5	-2.70218	3.80468e-07	2.61918e-06
CAPN3	ENSG00000092529	0.53	0.44	0.47	0.1	0.09	0.05	-2.71247	3.45695e-05	0.000173351
H3C4	ENSG00000197409	1.75	2.47	3.65	0.26	0.66	0.79	-2.77255	1.60488e-06	1.00212e-05
novel.19299	-	0.68	0.72	0.29	0	0.08	0.14	-2.83212	9.6646e-06	5.29468e-05
LCN12	ENSG00000184925	0.84	0.65	0.72	0.07	0.02	0.19	-2.83498	1.14837e-06	7.31689e-06
H2AC7	ENSG00000196866	3.51	3.13	1.25	0.24	0.48	0.33	-2.87704	0.00311814	0.0103383
OR1F12	ENSG00000220721	1.71	1.08	1.81	0.24	0.09	0.23	-2.97177	1.57428e-10	1.63016e-09
THSD7A	ENSG00000005108	0.1	0.15	0.16	0.02	0.02	0.01	-2.99034	6.00226e-08	4.58704e-07
SLC2A2	ENSG00000163581	0.11	0.13	0.08	0	0.01	0.02	-3.01986	0.0125288	0.035402
SERPINF2	ENSG00000167711	22.58	23.03	23.77	2.4	2.51	2.87	-3.04325	1.5727e-198	4.8844e-196
TXNIP	ENSG00000265972	26.44	26.12	25.61	3.15	2.46	2.96	-3.06651	2.61207e-255	1.07577e-252
OR2B6	ENSG00000124657	0.38	0.49	0.57	0	0	0.15	-3.08536	0.0127587	0.0359907
EXTL1	ENSG00000158008	0.17	0.12	0.1	0.03	0	0.01	-3.26537	0.00140416	0.00504969
novel.1068	-	1.02	5.52	0.56	0.12	0	0.42	-3.55125	0.000551614	0.00216094
LEFTY2	ENSG00000143768	0.53	0.61	0.67	0	0.06	0.05	-3.80816	6.56573e-07	4.35227e-06
CHAT	ENSG00000070748	1.21	1.17	1.15	0.07	0.06	0.08	-3.91349	3.61839e-33	1.30324e-31
CCDC187	ENSG00000260220	0.18	0.12	0.25	0.01	0.03	0.01	-3.9968	1.20164e-06	7.62907e-06
MGARP	ENSG00000137463	0.15	0.21	0.14	0	0	0	-4.50318	0.0107833	0.0311226
CFAP47	ENSG00000165164	0.02	0.03	0.02	0	0	0	-4.72458	0.0057098	0.0177477
GJB1	ENSG00000169562	0.16	0.15	0.22	0	0	0	-5.10179	0.00136801	0.00493752
CHMP3	ENSG00000115561	0.07	0.07	0.13	0	0	0	-5.36224	0.000493786	0.0019624
NEU1	ENSG00000204386	0	1.44	0	0.01	0	0	-21.8827	2.16558e-08	1.75779e-07
